# Supplementary material for: The construction of a two-dimensional organic–inorganic hybrid double perovskite ferroelastic with a high Tc and narrow band gap
Source: Chem Sci. 2022 Mar 30;13(17):4794–800. doi: 10.1039/d1sc07045b (PMC9067571; doi:10.1039/d1sc07045b)
Supplement: SC-013-D1SC07045B-s003 [file SC-013-D1SC07045B-s003.cif]

# Electronic Supplementary Material (ESI) for Chemical Science.
# This journal is © The Royal Society of Chemistry 2022

####################################################################### 
# 
# This file contains crystal structure data downloaded from the 
# Cambridge Structural Database (CSD) hosted by the Cambridge 
# Crystallographic Data Centre (CCDC).
# 
# Full information about CCDC data access policies and citation 
# guidelines are available at http://www.ccdc.cam.ac.uk/access/V1 
# 
# Audit and citation data items may have been added by the CCDC. 
# Please retain this information to preserve the provenance of 
# this file and to allow appropriate attribution of the data. 
# 
#######################################################################

data_mo_SCY_2021_922_1_200K_0m_a
_database_code_depnum_ccdc_archive 'CCDC 2115540'
loop_
_audit_author_name
_audit_author_address
'Chang-Yuan Su'
;Southeast University
China
;
_audit_update_record             
;
2021-10-14 deposited with the CCDC.	2022-03-25 downloaded from the CCDC.
;

_audit_creation_method           SHELXL-2018/3
_shelx_SHELXL_version_number     2018/3
_chemical_name_systematic        ?
_chemical_name_common            ?
_chemical_melting_point          ?
_chemical_formula_moiety         ?
_chemical_formula_sum            'C20 H56 Bi2 Br10 N4'
_chemical_formula_weight         1569.74

loop_
_atom_type_symbol
_atom_type_description
_atom_type_scat_dispersion_real
_atom_type_scat_dispersion_imag
_atom_type_scat_source
C C 0.0033 0.0016 'International Tables Vol C Tables 4.2.6.8 and 6.1.1.4'
H H 0.0000 0.0000 'International Tables Vol C Tables 4.2.6.8 and 6.1.1.4'
Bi Bi -4.1077 10.2566 'International Tables Vol C Tables 4.2.6.8 and 6.1.1.4'
Br Br -0.2901 2.4595 'International Tables Vol C Tables 4.2.6.8 and 6.1.1.4'
N N 0.0061 0.0033 'International Tables Vol C Tables 4.2.6.8 and 6.1.1.4'

_space_group_crystal_system      triclinic
_space_group_IT_number           2
_space_group_name_H-M_alt        'P -1'
_space_group_name_Hall           '-P 1'

_shelx_space_group_comment       
;
The symmetry employed for this shelxl refinement is uniquely defined
by the following loop, which should always be used as a source of
symmetry information in preference to the above space-group names.
They are only intended as comments.
;

loop_
_space_group_symop_operation_xyz
'x, y, z'
'-x, -y, -z'

_cell_length_a                   12.4378(19)
_cell_length_b                   13.2166(19)
_cell_length_c                   14.021(3)
_cell_angle_alpha                97.835(4)
_cell_angle_beta                 93.139(5)
_cell_angle_gamma                90.289(4)
_cell_volume                     2279.7(6)
_cell_formula_units_Z            2
_cell_measurement_temperature    200(2)
_cell_measurement_reflns_used    9874
_cell_measurement_theta_min      2.25
_cell_measurement_theta_max      30.05

_exptl_crystal_description       PLATE
_exptl_crystal_colour            COLOURLESS
_exptl_crystal_density_meas      ?
_exptl_crystal_density_method    ?
_exptl_crystal_density_diffrn    2.287
_exptl_crystal_F_000             1440
_exptl_transmission_factor_min   ?
_exptl_transmission_factor_max   ?
_exptl_crystal_size_max          ?
_exptl_crystal_size_mid          ?
_exptl_crystal_size_min          ?
_exptl_absorpt_coefficient_mu    16.489
_shelx_estimated_absorpt_T_min   ?
_shelx_estimated_absorpt_T_max   ?
_exptl_absorpt_correction_type   multi-scan
_exptl_absorpt_correction_T_min  0.3655
_exptl_absorpt_correction_T_max  0.7460
_exptl_absorpt_process_details   
;
 SADABS 2016/2: Krause, L., Herbst-Irmer, R., Sheldrick G.M. & Stalke D.,
 J. Appl. Cryst. 48 (2015) 3-10
;
_exptl_absorpt_special_details   ?
_diffrn_ambient_temperature      200(2)
_diffrn_radiation_wavelength     0.71073
_diffrn_radiation_type           MoK\a
_diffrn_source                   ?
_diffrn_measurement_device_type  'Bruker APEX-II CCD'
_diffrn_measurement_method       '\f and \w scans'
_diffrn_detector_area_resol_mean ?
_diffrn_reflns_number            113927
_diffrn_reflns_av_unetI/netI     0.0975
_diffrn_reflns_av_R_equivalents  0.1642
_diffrn_reflns_limit_h_min       -17
_diffrn_reflns_limit_h_max       17
_diffrn_reflns_limit_k_min       -18
_diffrn_reflns_limit_k_max       18
_diffrn_reflns_limit_l_min       -19
_diffrn_reflns_limit_l_max       19
_diffrn_reflns_theta_min         1.988
_diffrn_reflns_theta_max         30.067
_diffrn_reflns_theta_full        25.242
_diffrn_measured_fraction_theta_max 0.995
_diffrn_measured_fraction_theta_full 0.999
_diffrn_reflns_Laue_measured_fraction_max 0.995
_diffrn_reflns_Laue_measured_fraction_full 0.999
_diffrn_reflns_point_group_measured_fraction_max 0.995
_diffrn_reflns_point_group_measured_fraction_full 0.999
_reflns_number_total             13337
_reflns_number_gt                7866
_reflns_threshold_expression     'I > 2\s(I)'
_reflns_Friedel_coverage         0.000
_reflns_Friedel_fraction_max     .
_reflns_Friedel_fraction_full    .

_reflns_special_details          
;
 Reflections were merged by SHELXL according to the crystal
 class for the calculation of statistics and refinement.
 
 _reflns_Friedel_fraction is defined as the number of unique
 Friedel pairs measured divided by the number that would be
 possible theoretically, ignoring centric projections and
 systematic absences.
;

_computing_data_collection       ?
_computing_cell_refinement       ?
_computing_data_reduction        ?
_computing_structure_solution    'SHELXT 2018/2 (Sheldrick, 2018)'
_computing_structure_refinement  'SHELXL-2018/3 (Sheldrick, 2018)'
_computing_molecular_graphics    ?
_computing_publication_material  ?
_refine_special_details          ?
_refine_ls_structure_factor_coef Fsqd
_refine_ls_matrix_type           full
_refine_ls_weighting_scheme      calc
_refine_ls_weighting_details     
'w=1/[\s^2^(Fo^2^)+(0.0238P)^2^+18.0400P] where P=(Fo^2^+2Fc^2^)/3'
_atom_sites_solution_primary     ?
_atom_sites_solution_secondary   ?
_atom_sites_solution_hydrogens   geom
_refine_ls_hydrogen_treatment    constr
_refine_ls_extinction_method     none
_refine_ls_extinction_coef       .
_refine_ls_number_reflns         13337
_refine_ls_number_parameters     341
_refine_ls_number_restraints     1140
_refine_ls_R_factor_all          0.1178
_refine_ls_R_factor_gt           0.0492
_refine_ls_wR_factor_ref         0.1202
_refine_ls_wR_factor_gt          0.0920
_refine_ls_goodness_of_fit_ref   1.022
_refine_ls_restrained_S_all      0.991
_refine_ls_shift/su_max          0.001
_refine_ls_shift/su_mean         0.000

loop_
_atom_site_label
_atom_site_type_symbol
_atom_site_fract_x
_atom_site_fract_y
_atom_site_fract_z
_atom_site_U_iso_or_equiv
_atom_site_adp_type
_atom_site_occupancy
_atom_site_site_symmetry_order
_atom_site_calc_flag
_atom_site_refinement_flags_posn
_atom_site_refinement_flags_adp
_atom_site_refinement_flags_occupancy
_atom_site_disorder_assembly
_atom_site_disorder_group
Bi01 Bi 0.13660(2) 0.50275(2) 0.40629(3) 0.03122(9) Uani 1 1 d . . . . .
Bi02 Bi 0.63590(3) 0.96794(2) 0.40202(3) 0.03304(9) Uani 1 1 d . . . . .
Br03 Br 0.57843(7) 0.75054(7) 0.38207(8) 0.0386(2) Uani 1 1 d . . . . .
Br04 Br 0.68696(7) 1.17478(6) 0.43690(7) 0.0363(2) Uani 1 1 d . . . . .
Br05 Br 0.07843(7) 0.71378(6) 0.39089(7) 0.0355(2) Uani 1 1 d . . . . .
Br06 Br 0.18687(7) 0.30485(6) 0.43886(7) 0.0358(2) Uani 1 1 d . . . . .
Br07 Br -0.09763(7) 0.44429(7) 0.37801(7) 0.0367(2) Uani 1 1 d . . . . .
Br08 Br 0.40292(7) 1.02334(7) 0.38085(8) 0.0402(2) Uani 1 1 d . . . . .
Br09 Br 0.85357(7) 0.92980(7) 0.43725(8) 0.0397(2) Uani 1 1 d . . . . .
Br0A Br 0.35353(7) 0.55373(7) 0.44089(8) 0.0435(2) Uani 1 1 d . . . . .
Br0B Br 0.15381(9) 0.45611(8) 0.21366(8) 0.0509(3) Uani 1 1 d . . . . .
Br0C Br 0.65085(10) 0.96077(9) 0.20987(8) 0.0550(3) Uani 1 1 d . . . . .
N00D N 0.8222(6) 0.6779(6) 0.3120(6) 0.0376(18) Uani 1 1 d . . . . .
H00A H 0.751700 0.687241 0.324582 0.056 Uiso 1 1 calc R U . . .
H00B H 0.864492 0.710285 0.362060 0.056 Uiso 1 1 calc R U . . .
H00C H 0.836708 0.609918 0.304210 0.056 Uiso 1 1 calc R U . . .
N00E N 0.3188(6) 0.7720(6) 0.3165(6) 0.045(2) Uani 1 1 d . . . . .
H00D H 0.331676 0.838433 0.309877 0.068 Uiso 1 1 calc R U . . .
H00E H 0.364289 0.753305 0.363935 0.068 Uiso 1 1 calc R U . . .
H00F H 0.249487 0.764453 0.332264 0.068 Uiso 1 1 calc R U . . .
N00F N 0.4588(7) 0.3077(6) 0.3860(6) 0.048(2) Uani 1 1 d . . . . .
H00G H 0.525508 0.282151 0.396712 0.072 Uiso 1 1 calc R U . . .
H00H H 0.411657 0.281179 0.423691 0.072 Uiso 1 1 calc R U . . .
H00I H 0.461173 0.376930 0.400802 0.072 Uiso 1 1 calc R U . . .
N00G N 0.9601(7) 0.1569(6) 0.3798(6) 0.048(2) Uani 1 1 d . . . . .
H00J H 0.947188 0.092160 0.392110 0.072 Uiso 1 1 calc R U . . .
H00K H 0.921681 0.201659 0.419373 0.072 Uiso 1 1 calc R U . . .
H00L H 1.031564 0.171845 0.390610 0.072 Uiso 1 1 calc R U . . .
C3H C 0.8449(11) 0.7210(10) 0.2216(9) 0.0722(18) Uani 1 1 d . U . . .
H3H1 H 0.923435 0.733292 0.221056 0.087 Uiso 1 1 calc R U . . .
H3H2 H 0.809147 0.787869 0.223091 0.087 Uiso 1 1 calc R U . . .
C00I C 0.9935(12) 0.1059(11) 0.2022(10) 0.0760(19) Uani 1 1 d . U . . .
C8J C 0.4940(12) 0.3150(11) 0.2111(10) 0.0751(19) Uani 1 1 d . U . . .
C4K C 0.8085(11) 0.6546(11) 0.1296(10) 0.0736(19) Uani 1 1 d . U . . .
C12L C 0.2924(12) 0.7493(11) 0.1365(10) 0.0752(19) Uani 1 1 d . U . . .
C00M C 0.9273(12) 0.1648(11) 0.2784(10) 0.0774(19) Uani 1 1 d . U . . .
H00M H 0.929499 0.237856 0.269702 0.093 Uiso 1 1 calc R U . . .
H00N H 0.851487 0.141163 0.266469 0.093 Uiso 1 1 calc R U . . .
C00N C 0.3368(12) 0.7058(11) 0.2235(10) 0.0775(19) Uani 1 1 d . U . . .
H00O H 0.302967 0.638074 0.224671 0.093 Uiso 1 1 calc R U . . .
H00P H 0.415175 0.695567 0.218027 0.093 Uiso 1 1 calc R U . . .
C5O C 0.6866(11) 0.6346(11) 0.1249(10) 0.082(2) Uani 1 1 d . U . . .
H5O1 H 0.668664 0.596603 0.177379 0.122 Uiso 1 1 calc R U . . .
H5O2 H 0.664492 0.594508 0.062841 0.122 Uiso 1 1 calc R U . . .
H5O3 H 0.648826 0.699839 0.131525 0.122 Uiso 1 1 calc R U . . .
C9 C 0.4233(12) 0.2800(11) 0.2838(10) 0.0777(19) Uani 1 1 d . U . . .
H9A H 0.350590 0.308254 0.273798 0.093 Uiso 1 1 calc R U . . .
H9B H 0.416376 0.204669 0.270396 0.093 Uiso 1 1 calc R U . . .
C6 C 0.8362(12) 0.7153(11) 0.0481(10) 0.084(2) Uani 1 1 d . U . . .
H6A H 0.795577 0.778953 0.053627 0.126 Uiso 1 1 calc R U . . .
H6B H 0.817245 0.674458 -0.014336 0.126 Uiso 1 1 calc R U . . .
H6C H 0.913548 0.731174 0.052953 0.126 Uiso 1 1 calc R U . . .
C1 C 0.9775(12) -0.0090(11) 0.2053(11) 0.086(2) Uani 1 1 d . U . . .
H1A H 1.001743 -0.047652 0.145819 0.129 Uiso 1 1 calc R U . . .
H1B H 0.900968 -0.023676 0.211150 0.129 Uiso 1 1 calc R U . . .
H1C H 1.019393 -0.028898 0.260819 0.129 Uiso 1 1 calc R U . . .
C7 C 0.8690(12) 0.5555(11) 0.1192(11) 0.086(2) Uani 1 1 d . U . . .
H7A H 0.946109 0.569583 0.133175 0.129 Uiso 1 1 calc R U . . .
H7B H 0.857149 0.520528 0.053183 0.129 Uiso 1 1 calc R U . . .
H7C H 0.843058 0.511909 0.164573 0.129 Uiso 1 1 calc R U . . .
C13 C 0.1691(12) 0.7566(12) 0.1393(11) 0.088(2) Uani 1 1 d . U . . .
H13A H 0.150549 0.812275 0.189014 0.132 Uiso 1 1 calc R U . . .
H13B H 0.139506 0.692044 0.154213 0.132 Uiso 1 1 calc R U . . .
H13C H 0.138605 0.770082 0.076361 0.132 Uiso 1 1 calc R U . . .
C2 C 1.1096(12) 0.1339(12) 0.2091(11) 0.092(2) Uani 1 1 d . U . . .
H2A H 1.118019 0.208050 0.226162 0.138 Uiso 1 1 calc R U . . .
H2B H 1.140639 0.112642 0.146858 0.138 Uiso 1 1 calc R U . . .
H2C H 1.146945 0.099567 0.258825 0.138 Uiso 1 1 calc R U . . .
C14 C 0.3104(13) 0.6666(12) 0.0528(11) 0.094(2) Uani 1 1 d . U . . .
H14A H 0.291797 0.692702 -0.008117 0.141 Uiso 1 1 calc R U . . .
H14B H 0.264813 0.607058 0.057725 0.141 Uiso 1 1 calc R U . . .
H14C H 0.386188 0.646711 0.054608 0.141 Uiso 1 1 calc R U . . .
C15 C 0.3455(13) 0.8417(12) 0.1217(11) 0.093(2) Uani 1 1 d . U . . .
H15A H 0.321932 0.898193 0.168193 0.140 Uiso 1 1 calc R U . . .
H15B H 0.327471 0.856162 0.056015 0.140 Uiso 1 1 calc R U . . .
H15C H 0.423601 0.833869 0.130618 0.140 Uiso 1 1 calc R U . . .
C10 C 0.6103(12) 0.2858(12) 0.2158(11) 0.092(2) Uani 1 1 d . U . . .
H10A H 0.645711 0.307714 0.161199 0.138 Uiso 1 1 calc R U . . .
H10B H 0.615662 0.211525 0.213040 0.138 Uiso 1 1 calc R U . . .
H10C H 0.645543 0.319102 0.276299 0.138 Uiso 1 1 calc R U . . .
C11 C 0.4754(13) 0.4207(12) 0.2040(11) 0.093(2) Uani 1 1 d . U . . .
H11A H 0.518339 0.463132 0.255121 0.140 Uiso 1 1 calc R U . . .
H11B H 0.398800 0.435281 0.210952 0.140 Uiso 1 1 calc R U . . .
H11C H 0.496155 0.435841 0.140968 0.140 Uiso 1 1 calc R U . . .
C16 C 0.9415(13) 0.1259(12) 0.1052(11) 0.095(2) Uani 1 1 d . U . . .
H16A H 0.934749 0.199646 0.104674 0.143 Uiso 1 1 calc R U . . .
H16B H 0.869868 0.093594 0.095704 0.143 Uiso 1 1 calc R U . . .
H16C H 0.986424 0.097189 0.053181 0.143 Uiso 1 1 calc R U . . .
C17 C 0.4442(13) 0.2641(13) 0.1156(11) 0.100(3) Uani 1 1 d . U . . .
H17A H 0.374350 0.233855 0.125731 0.149 Uiso 1 1 calc R U . . .
H17B H 0.491950 0.210492 0.087897 0.149 Uiso 1 1 calc R U . . .
H17C H 0.434038 0.315034 0.071333 0.149 Uiso 1 1 calc R U . . .

loop_
_atom_site_aniso_label
_atom_site_aniso_U_11
_atom_site_aniso_U_22
_atom_site_aniso_U_33
_atom_site_aniso_U_23
_atom_site_aniso_U_13
_atom_site_aniso_U_12
Bi01 0.02579(16) 0.02745(16) 0.0409(2) 0.00551(14) 0.00347(14) 0.00241(12)
Bi02 0.02754(17) 0.02774(16) 0.0439(2) 0.00493(14) 0.00238(15) 0.00178(12)
Br03 0.0270(4) 0.0327(4) 0.0562(7) 0.0067(4) 0.0017(4) 0.0000(3)
Br04 0.0338(4) 0.0272(4) 0.0471(6) 0.0033(4) -0.0003(4) 0.0027(3)
Br05 0.0269(4) 0.0321(4) 0.0480(6) 0.0075(4) 0.0010(4) 0.0027(3)
Br06 0.0309(4) 0.0290(4) 0.0490(6) 0.0100(4) 0.0026(4) 0.0015(3)
Br07 0.0308(4) 0.0339(4) 0.0447(6) 0.0034(4) 0.0011(4) 0.0013(3)
Br08 0.0324(5) 0.0395(5) 0.0494(6) 0.0098(4) 0.0001(4) 0.0030(4)
Br09 0.0300(4) 0.0329(4) 0.0579(7) 0.0126(4) 0.0016(4) 0.0033(3)
Br0A 0.0285(4) 0.0317(5) 0.0685(7) 0.0016(4) -0.0008(4) -0.0013(3)
Br0B 0.0553(6) 0.0570(6) 0.0402(6) 0.0041(5) 0.0068(5) 0.0068(5)
Br0C 0.0622(7) 0.0588(7) 0.0437(7) 0.0061(5) 0.0032(5) 0.0043(5)
N00D 0.023(4) 0.044(4) 0.046(5) 0.007(4) 0.000(3) 0.006(3)
N00E 0.039(4) 0.045(5) 0.051(6) 0.004(4) 0.006(4) -0.008(4)
N00F 0.040(5) 0.053(5) 0.053(6) 0.013(4) 0.005(4) 0.018(4)
N00G 0.051(5) 0.043(5) 0.048(6) -0.002(4) 0.011(4) -0.011(4)
C3H 0.078(4) 0.084(4) 0.057(4) 0.013(3) 0.010(3) 0.000(3)
C00I 0.084(4) 0.083(4) 0.062(4) 0.011(3) 0.012(3) -0.001(3)
C8J 0.081(4) 0.087(4) 0.060(4) 0.014(3) 0.012(3) 0.008(3)
C4K 0.080(4) 0.084(4) 0.057(4) 0.009(3) 0.009(3) 0.005(3)
C12L 0.081(4) 0.087(4) 0.059(4) 0.011(3) 0.012(3) -0.002(3)
C00M 0.085(4) 0.086(4) 0.061(4) 0.010(3) 0.009(3) 0.005(3)
C00N 0.082(4) 0.089(4) 0.062(4) 0.009(3) 0.009(3) 0.001(3)
C5O 0.085(5) 0.096(5) 0.063(4) 0.009(4) 0.002(4) -0.005(4)
C9 0.084(4) 0.090(4) 0.061(4) 0.014(3) 0.010(3) -0.001(3)
C6 0.089(5) 0.100(5) 0.064(4) 0.010(4) 0.009(4) 0.001(4)
C1 0.095(5) 0.090(5) 0.072(5) 0.004(4) 0.014(4) 0.002(4)
C7 0.094(5) 0.095(5) 0.068(5) 0.003(4) 0.008(4) 0.013(4)
C13 0.091(5) 0.104(5) 0.071(5) 0.015(4) 0.004(4) 0.004(4)
C2 0.096(5) 0.105(5) 0.074(5) 0.000(4) 0.018(4) -0.006(4)
C14 0.100(5) 0.108(5) 0.072(5) 0.004(4) 0.012(4) -0.002(4)
C15 0.104(5) 0.101(5) 0.075(5) 0.013(4) 0.010(4) -0.010(4)
C10 0.095(5) 0.110(5) 0.072(5) 0.015(4) 0.014(4) 0.011(4)
C11 0.100(5) 0.103(5) 0.080(5) 0.017(4) 0.019(4) 0.002(4)
C16 0.106(5) 0.106(5) 0.073(5) 0.008(4) 0.011(4) 0.008(4)
C17 0.104(5) 0.117(5) 0.077(5) 0.009(4) 0.009(4) -0.001(5)

_geom_special_details            
;
 All esds (except the esd in the dihedral angle between two l.s. planes)
 are estimated using the full covariance matrix.  The cell esds are taken
 into account individually in the estimation of esds in distances, angles
 and torsion angles; correlations between esds in cell parameters are only
 used when they are defined by crystal symmetry.  An approximate (isotropic)
 treatment of cell esds is used for estimating esds involving l.s. planes.
;

loop_
_geom_bond_atom_site_label_1
_geom_bond_atom_site_label_2
_geom_bond_distance
_geom_bond_site_symmetry_2
_geom_bond_publ_flag
Bi01 Br0B 2.7076(12) . ?
Bi01 Br0A 2.7782(10) . ?
Bi01 Br06 2.7841(9) . ?
Bi01 Br05 2.9184(10) . ?
Bi01 Br07 3.0015(10) . ?
Bi01 Br07 3.0754(12) 2_566 ?
Bi02 Br0C 2.6995(13) . ?
Bi02 Br04 2.7749(10) . ?
Bi02 Br09 2.7862(10) . ?
Bi02 Br03 2.9298(10) . ?
Bi02 Br08 3.0014(10) . ?
Bi02 Br08 3.0951(12) 2_676 ?
N00D C3H 1.498(14) . ?
N00E C00N 1.496(15) . ?
N00F C9 1.473(15) . ?
N00G C00M 1.475(15) . ?
C3H C4K 1.504(18) . ?
C00I C2 1.484(19) . ?
C00I C00M 1.517(18) . ?
C00I C16 1.530(19) . ?
C00I C1 1.537(18) . ?
C8J C11 1.433(19) . ?
C8J C10 1.499(19) . ?
C8J C9 1.500(18) . ?
C8J C17 1.51(2) . ?
C4K C7 1.508(18) . ?
C4K C5O 1.534(18) . ?
C4K C6 1.536(18) . ?
C12L C15 1.431(18) . ?
C12L C00N 1.498(19) . ?
C12L C14 1.518(19) . ?
C12L C13 1.540(19) . ?

loop_
_geom_angle_atom_site_label_1
_geom_angle_atom_site_label_2
_geom_angle_atom_site_label_3
_geom_angle
_geom_angle_site_symmetry_1
_geom_angle_site_symmetry_3
_geom_angle_publ_flag
Br0B Bi01 Br0A 93.49(4) . . ?
Br0B Bi01 Br06 92.43(3) . . ?
Br0A Bi01 Br06 88.32(3) . . ?
Br0B Bi01 Br05 92.84(3) . . ?
Br0A Bi01 Br05 92.31(3) . . ?
Br06 Bi01 Br05 174.64(3) . . ?
Br0B Bi01 Br07 88.79(3) . . ?
Br0A Bi01 Br07 177.32(3) . . ?
Br06 Bi01 Br07 90.17(3) . . ?
Br05 Bi01 Br07 88.99(3) . . ?
Br0B Bi01 Br07 175.47(3) . 2_566 ?
Br0A Bi01 Br07 90.91(3) . 2_566 ?
Br06 Bi01 Br07 88.78(3) . 2_566 ?
Br05 Bi01 Br07 85.88(3) . 2_566 ?
Br07 Bi01 Br07 86.84(3) . 2_566 ?
Br0C Bi02 Br04 92.77(3) . . ?
Br0C Bi02 Br09 94.29(4) . . ?
Br04 Bi02 Br09 87.72(3) . . ?
Br0C Bi02 Br03 91.93(3) . . ?
Br04 Bi02 Br03 175.27(3) . . ?
Br09 Bi02 Br03 92.48(3) . . ?
Br0C Bi02 Br08 89.79(3) . . ?
Br04 Bi02 Br08 88.60(3) . . ?
Br09 Bi02 Br08 174.64(3) . . ?
Br03 Bi02 Br08 90.87(3) . . ?
Br0C Bi02 Br08 174.98(3) . 2_676 ?
Br04 Bi02 Br08 88.21(3) . 2_676 ?
Br09 Bi02 Br08 90.67(3) . 2_676 ?
Br03 Bi02 Br08 87.06(3) . 2_676 ?
Br08 Bi02 Br08 85.31(3) . 2_676 ?
Bi01 Br07 Bi01 93.16(3) . 2_566 ?
Bi02 Br08 Bi02 94.69(3) . 2_676 ?
N00D C3H C4K 114.9(11) . . ?
C2 C00I C00M 114.9(13) . . ?
C2 C00I C16 110.4(12) . . ?
C00M C00I C16 105.7(12) . . ?
C2 C00I C1 111.1(13) . . ?
C00M C00I C1 108.7(11) . . ?
C16 C00I C1 105.6(12) . . ?
C11 C8J C10 114.8(13) . . ?
C11 C8J C9 109.9(12) . . ?
C10 C8J C9 117.7(13) . . ?
C11 C8J C17 101.5(13) . . ?
C10 C8J C17 107.4(12) . . ?
C9 C8J C17 103.6(12) . . ?
C3H C4K C7 110.6(12) . . ?
C3H C4K C5O 111.2(11) . . ?
C7 C4K C5O 110.7(12) . . ?
C3H C4K C6 105.6(12) . . ?
C7 C4K C6 109.3(12) . . ?
C5O C4K C6 109.3(12) . . ?
C15 C12L C00N 113.3(13) . . ?
C15 C12L C14 109.6(12) . . ?
C00N C12L C14 104.4(12) . . ?
C15 C12L C13 114.6(13) . . ?
C00N C12L C13 109.6(12) . . ?
C14 C12L C13 104.4(12) . . ?
N00G C00M C00I 116.6(12) . . ?
N00E C00N C12L 113.5(11) . . ?
N00F C9 C8J 116.6(12) . . ?

loop_
_geom_hbond_atom_site_label_D
_geom_hbond_atom_site_label_H
_geom_hbond_atom_site_label_A
_geom_hbond_distance_DH
_geom_hbond_distance_HA
_geom_hbond_distance_DA
_geom_hbond_angle_DHA
_geom_hbond_site_symmetry_A
_geom_hbond_publ_flag
C9 H9B Br08 0.99 3.03 3.835(14) 138.9 1_545 yes
C00N H00P Br03 0.99 2.99 3.635(15) 123.5 . yes
C00N H00O Br0B 0.99 3.01 3.982(15) 166.8 . yes
C00M H00M Br07 0.99 2.97 3.787(14) 141.0 1_655 yes
C3H H3H2 Br0C 0.99 3.04 4.009(14) 165.8 . yes
C3H H3H1 Br05 0.99 3.02 3.659(14) 123.3 1_655 yes
N00G H00L Br06 0.91 2.60 3.423(8) 150.2 1_655 yes
N00G H00K Br05 0.91 2.74 3.488(8) 140.0 2_666 yes
N00G H00K Br04 0.91 2.97 3.534(8) 122.0 1_545 yes
N00G H00J Br09 0.91 2.61 3.485(8) 162.8 1_545 yes
N00F H00I Br0A 0.91 2.71 3.514(8) 148.4 . yes
N00F H00H Br06 0.91 2.83 3.503(8) 131.7 . yes
N00F H00H Br03 0.91 2.81 3.496(9) 133.4 2_666 yes
N00F H00G Br04 0.91 2.55 3.438(8) 166.4 1_545 yes
N00E H00F Br05 0.91 2.44 3.340(8) 167.8 . yes
N00E H00E Br0A 0.91 2.99 3.585(8) 124.7 . yes
N00E H00E Br04 0.91 2.93 3.438(9) 116.8 2_676 yes
N00E H00E Br03 0.91 2.66 3.333(8) 131.2 . yes
N00E H00D Br08 0.91 2.64 3.463(8) 150.8 . yes
N00D H00C Br07 0.91 2.66 3.477(7) 150.0 1_655 yes
N00D H00B Br09 0.91 2.96 3.555(8) 124.9 . yes
N00D H00B Br06 0.91 2.93 3.478(8) 120.2 2_666 yes
N00D H00B Br05 0.91 2.67 3.326(7) 129.8 1_655 yes
N00D H00A Br03 0.91 2.45 3.344(7) 166.1 . yes

_refine_diff_density_max         1.802
_refine_diff_density_min         -2.071
_refine_diff_density_rms         0.250

_shelx_res_file                  
;
TITL mo_SCY_2021_922_1_200K_0m_a.res in P-1
    mo_SCY_2021_922_1_200K_0m_a.res
    created by SHELXL-2018/3 at 10:16:36 on 23-Sep-2021
CELL  0.71073  12.4378  13.2166  14.0206   97.835   93.139   90.289
ZERR    2.000   0.0019   0.0019   0.0025    0.004    0.005    0.004
LATT 1
SFAC C  H  Bi Br N
UNIT 40 112 4 20 8
L.S. 30
ACTA
BOND
FMAP 2
PLAN 10
LIST 6
HTAB C9 Br08_$5
HTAB C00N Br03
HTAB C00N Br0B
HTAB C00M Br07_$3
HTAB C3H Br0C
HTAB C3H Br05_$3
HTAB N00G Br06_$3
HTAB N00G Br05_$4
HTAB N00G Br04_$5
HTAB N00G Br09_$5
HTAB N00F Br0A
HTAB N00F Br06
HTAB N00F Br03_$4
HTAB N00F Br04_$5
EQIV $5 x, y-1, z
HTAB N00E Br05
HTAB N00E Br0A
HTAB N00E Br04_$2
EQIV $2 -x+1, -y+2, -z+1
HTAB N00E Br03
HTAB N00E Br08
HTAB N00D Br07_$3
HTAB N00D Br09
HTAB N00D Br06_$4
EQIV $4 -x+1, -y+1, -z+1
HTAB N00D Br05_$3
EQIV $3 x+1, y, z
HTAB N00D Br03
simu 0.01 0.02 38 $c
TEMP -73.150
WGHT    0.023800   18.040001
FVAR       0.17013
BI01  3    0.136601    0.502749    0.406295    11.00000    0.02579    0.02745 =
         0.04086    0.00551    0.00347    0.00241
BI02  3    0.635903    0.967941    0.402022    11.00000    0.02754    0.02774 =
         0.04392    0.00493    0.00238    0.00178
BR03  4    0.578434    0.750537    0.382073    11.00000    0.02705    0.03268 =
         0.05617    0.00668    0.00173    0.00004
BR04  4    0.686960    1.174785    0.436900    11.00000    0.03384    0.02719 =
         0.04710    0.00335   -0.00032    0.00267
BR05  4    0.078433    0.713782    0.390891    11.00000    0.02692    0.03205 =
         0.04801    0.00753    0.00101    0.00270
BR06  4    0.186867    0.304848    0.438859    11.00000    0.03085    0.02896 =
         0.04905    0.01002    0.00262    0.00152
BR07  4   -0.097627    0.444287    0.378008    11.00000    0.03075    0.03394 =
         0.04469    0.00343    0.00105    0.00130
BR08  4    0.402918    1.023345    0.380855    11.00000    0.03236    0.03947 =
         0.04944    0.00976    0.00010    0.00296
BR09  4    0.853571    0.929804    0.437255    11.00000    0.02998    0.03285 =
         0.05791    0.01258    0.00156    0.00326
BR0A  4    0.353534    0.553731    0.440889    11.00000    0.02849    0.03168 =
         0.06851    0.00156   -0.00077   -0.00128
BR0B  4    0.153808    0.456110    0.213657    11.00000    0.05533    0.05699 =
         0.04020    0.00413    0.00684    0.00684
BR0C  4    0.650852    0.960775    0.209869    11.00000    0.06219    0.05885 =
         0.04368    0.00612    0.00320    0.00431
N00D  5    0.822227    0.677874    0.311983    11.00000    0.02347    0.04353 =
         0.04579    0.00707   -0.00024    0.00572
AFIX 137
H00A  2    0.751700    0.687241    0.324582    11.00000   -1.50000
H00B  2    0.864492    0.710285    0.362060    11.00000   -1.50000
H00C  2    0.836708    0.609918    0.304210    11.00000   -1.50000
AFIX   0
N00E  5    0.318808    0.771980    0.316505    11.00000    0.03873    0.04533 =
         0.05116    0.00358    0.00554   -0.00810
AFIX 137
H00D  2    0.331676    0.838433    0.309877    11.00000   -1.50000
H00E  2    0.364289    0.753305    0.363935    11.00000   -1.50000
H00F  2    0.249487    0.764453    0.332264    11.00000   -1.50000
AFIX   0
N00F  5    0.458797    0.307712    0.386017    11.00000    0.04036    0.05316 =
         0.05339    0.01316    0.00485    0.01807
AFIX 137
H00G  2    0.525508    0.282151    0.396712    11.00000   -1.50000
H00H  2    0.411657    0.281179    0.423691    11.00000   -1.50000
H00I  2    0.461173    0.376930    0.400802    11.00000   -1.50000
AFIX   0
N00G  5    0.960071    0.156856    0.379847    11.00000    0.05148    0.04348 =
         0.04804   -0.00201    0.01133   -0.01124
AFIX 137
H00J  2    0.947188    0.092160    0.392110    11.00000   -1.50000
H00K  2    0.921681    0.201659    0.419373    11.00000   -1.50000
H00L  2    1.031564    0.171845    0.390610    11.00000   -1.50000
AFIX   0
C3H   1    0.844909    0.720967    0.221613    11.00000    0.07782    0.08375 =
         0.05663    0.01266    0.00990    0.00049
AFIX  23
H3H1  2    0.923435    0.733292    0.221056    11.00000   -1.20000
H3H2  2    0.809147    0.787869    0.223091    11.00000   -1.20000
AFIX   0
C00I  1    0.993526    0.105894    0.202235    11.00000    0.08398    0.08344 =
         0.06161    0.01079    0.01223   -0.00141
C8J   1    0.494017    0.315009    0.211115    11.00000    0.08055    0.08699 =
         0.05981    0.01417    0.01188    0.00825
C4K   1    0.808522    0.654629    0.129628    11.00000    0.07973    0.08390 =
         0.05749    0.00903    0.00873    0.00548
C12L  1    0.292362    0.749264    0.136518    11.00000    0.08092    0.08669 =
         0.05907    0.01079    0.01161   -0.00168
C00M  1    0.927288    0.164810    0.278431    11.00000    0.08542    0.08637 =
         0.06109    0.01029    0.00930    0.00500
AFIX  23
H00M  2    0.929499    0.237856    0.269702    11.00000   -1.20000
H00N  2    0.851487    0.141163    0.266469    11.00000   -1.20000
AFIX   0
C00N  1    0.336846    0.705808    0.223521    11.00000    0.08221    0.08887 =
         0.06177    0.00926    0.00882    0.00133
AFIX  23
H00O  2    0.302967    0.638074    0.224671    11.00000   -1.20000
H00P  2    0.415175    0.695567    0.218027    11.00000   -1.20000
AFIX   0
C5O   1    0.686617    0.634585    0.124918    11.00000    0.08455    0.09609 =
         0.06342    0.00895    0.00154   -0.00485
AFIX 137
H5O1  2    0.668664    0.596603    0.177379    11.00000   -1.50000
H5O2  2    0.664492    0.594508    0.062841    11.00000   -1.50000
H5O3  2    0.648826    0.699839    0.131525    11.00000   -1.50000
AFIX   0
C9    1    0.423270    0.279993    0.283787    11.00000    0.08351    0.09045 =
         0.06057    0.01363    0.00976   -0.00060
AFIX  23
H9A   2    0.350590    0.308254    0.273798    11.00000   -1.20000
H9B   2    0.416376    0.204669    0.270396    11.00000   -1.20000
AFIX   0
C6    1    0.836230    0.715292    0.048090    11.00000    0.08929    0.09959 =
         0.06366    0.01000    0.00902    0.00096
AFIX 137
H6A   2    0.795577    0.778953    0.053627    11.00000   -1.50000
H6B   2    0.817245    0.674458   -0.014336    11.00000   -1.50000
H6C   2    0.913548    0.731174    0.052953    11.00000   -1.50000
AFIX   0
C1    1    0.977451   -0.008994    0.205282    11.00000    0.09491    0.09001 =
         0.07193    0.00412    0.01414    0.00157
AFIX 137
H1A   2    1.001743   -0.047652    0.145819    11.00000   -1.50000
H1B   2    0.900968   -0.023676    0.211150    11.00000   -1.50000
H1C   2    1.019393   -0.028898    0.260819    11.00000   -1.50000
AFIX   0
C7    1    0.869004    0.555484    0.119229    11.00000    0.09362    0.09497 =
         0.06755    0.00324    0.00764    0.01299
AFIX 137
H7A   2    0.946109    0.569583    0.133175    11.00000   -1.50000
H7B   2    0.857149    0.520528    0.053183    11.00000   -1.50000
H7C   2    0.843058    0.511909    0.164573    11.00000   -1.50000
AFIX   0
C13   1    0.169052    0.756581    0.139277    11.00000    0.09094    0.10381 =
         0.07103    0.01512    0.00370    0.00440
AFIX 137
H13A  2    0.150549    0.812275    0.189014    11.00000   -1.50000
H13B  2    0.139506    0.692044    0.154213    11.00000   -1.50000
H13C  2    0.138605    0.770082    0.076361    11.00000   -1.50000
AFIX   0
C2    1    1.109639    0.133917    0.209103    11.00000    0.09632    0.10468 =
         0.07383    0.00005    0.01771   -0.00578
AFIX 137
H2A   2    1.118019    0.208050    0.226162    11.00000   -1.50000
H2B   2    1.140639    0.112642    0.146858    11.00000   -1.50000
H2C   2    1.146945    0.099567    0.258825    11.00000   -1.50000
AFIX   0
C14   1    0.310387    0.666611    0.052763    11.00000    0.09986    0.10818 =
         0.07183    0.00443    0.01173   -0.00244
AFIX 137
H14A  2    0.291797    0.692702   -0.008117    11.00000   -1.50000
H14B  2    0.264813    0.607058    0.057725    11.00000   -1.50000
H14C  2    0.386188    0.646711    0.054608    11.00000   -1.50000
AFIX   0
C15   1    0.345531    0.841652    0.121666    11.00000    0.10357    0.10135 =
         0.07494    0.01337    0.01023   -0.01010
AFIX 137
H15A  2    0.321932    0.898193    0.168193    11.00000   -1.50000
H15B  2    0.327471    0.856162    0.056015    11.00000   -1.50000
H15C  2    0.423601    0.833869    0.130618    11.00000   -1.50000
AFIX   0
C10   1    0.610299    0.285810    0.215821    11.00000    0.09451    0.11039 =
         0.07249    0.01477    0.01403    0.01076
AFIX 137
H10A  2    0.645711    0.307714    0.161199    11.00000   -1.50000
H10B  2    0.615662    0.211525    0.213040    11.00000   -1.50000
H10C  2    0.645543    0.319102    0.276299    11.00000   -1.50000
AFIX   0
C11   1    0.475353    0.420661    0.203975    11.00000    0.10021    0.10296 =
         0.07974    0.01731    0.01857    0.00229
AFIX 137
H11A  2    0.518339    0.463132    0.255121    11.00000   -1.50000
H11B  2    0.398800    0.435281    0.210952    11.00000   -1.50000
H11C  2    0.496155    0.435841    0.140968    11.00000   -1.50000
AFIX   0
C16   1    0.941460    0.125877    0.105226    11.00000    0.10640    0.10637 =
         0.07309    0.00809    0.01063    0.00837
AFIX 137
H16A  2    0.934749    0.199646    0.104674    11.00000   -1.50000
H16B  2    0.869868    0.093594    0.095704    11.00000   -1.50000
H16C  2    0.986424    0.097189    0.053181    11.00000   -1.50000
AFIX   0
C17   1    0.444202    0.264116    0.115609    11.00000    0.10415    0.11667 =
         0.07701    0.00875    0.00886   -0.00148
AFIX 137
H17A  2    0.374350    0.233855    0.125731    11.00000   -1.50000
H17B  2    0.491950    0.210492    0.087897    11.00000   -1.50000
H17C  2    0.434038    0.315034    0.071333    11.00000   -1.50000
AFIX   0
HKLF 4


REM  mo_SCY_2021_922_1_200K_0m_a.res in P-1
REM wR2 = 0.120208, GooF = S = 1.02189, Restrained GooF = 0.99091 for all data
REM R1 = 0.049224 for 7866 Fo > 4sig(Fo) and 0.117760 for all 13337 data
REM 341 parameters refined using 1140 restraints

END

WGHT      0.0238     18.0415

REM Highest difference peak  1.802,  deepest hole -2.071,  1-sigma level  0.250
Q1    1   0.1356  0.4412  0.4070  11.00000  0.05    1.80
Q2    1   0.5595  0.2170  0.1857  11.00000  0.05    1.43
Q3    1   0.4402  0.3486  0.1267  11.00000  0.05    1.40
Q4    1   0.3629  0.4639  0.4331  11.00000  0.05    1.37
Q5    1   0.0423  0.5038  0.3413  11.00000  0.05    1.30
Q6    1   0.2368  0.4702  0.4030  11.00000  0.05    1.26
Q7    1   0.6336  1.0280  0.4075  11.00000  0.05    1.26
Q8    1   0.1204  0.4987  0.3589  11.00000  0.05    1.20
Q9    1   0.0930  0.2864  0.3791  11.00000  0.05    1.19
Q10   1   0.5647  0.4326  0.2533  11.00000  0.05    1.17
;
_shelx_res_checksum              64560

_shelx_hkl_file                  
;
  -2   0   0  135.91   14.13
  -2   0   0  122.43   14.52
  -2   0   0  142.19   15.05
  -2   0   0  137.84   15.40
   2   0   0  127.83   14.11
   2   0   0  124.68   14.91
   2   0   0  146.07   15.46
   2   0   0  135.20   14.70
  -3   0   0    3.64    4.27
  -3   0   0    1.95    3.69
  -3   0   0    0.74    2.31
   3   0   0   -0.75    4.04
   3   0   0    1.46    3.62
   3   0   0   -1.26    3.31
   3   0   0    7.35    3.51
   3   0   0   -1.20    2.33
   3   0   0    1.51    2.30
   4   0   0 8806.88  925.76
   4   0   0 9533.06  926.89
  -5   0   0    5.54    6.34
  -5   0   0   -0.96    6.08
  -5   0   0   -2.00    3.47
  -5   0   0   -1.29    5.16
   5   0   0    3.00    5.12
   5   0   0    4.96    5.87
   5   0   0   -0.23    4.01
   5   0   0   -1.03    3.85
   5   0   0   -8.70    5.71
   5   0   0    0.83    5.58
   5   0   0   14.98    7.71
   5   0   0    2.85    3.41
  -6   0   0  813.68   84.70
  -6   0   0  833.07   84.01
  -6   0   0  772.79   83.68
  -6   0   0  801.36   81.19
   6   0   0  777.82   84.55
   6   0   0  798.09   82.86
   6   0   0  782.44   83.60
   6   0   0  770.77   84.98
   6   0   0  795.65   87.06
   6   0   0  772.78   81.09
   6   0   0  798.98   84.37
   6   0   0  717.35   84.96
  -7   0   0    7.19    9.29
  -7   0   0   11.10    6.10
  -7   0   0   11.70    9.92
   7   0   0    4.38    7.93
   7   0   0   12.10    9.37
   7   0   0   -0.15    6.55
   7   0   0    2.46    7.69
   7   0   0    8.63    6.03
   7   0   0    7.39   11.23
   7   0   0    7.81    6.60
   7   0   0   16.31   10.46
  -8   0   0  157.59   26.47
  -8   0   0  199.92   29.91
  -8   0   0  173.37   22.35
   8   0   0  173.24   21.45
   8   0   0  191.41   29.07
   8   0   0  192.89   27.59
   8   0   0  167.10   31.53
   8   0   0  156.82   27.93
   8   0   0  168.86   27.20
   8   0   0  154.14   24.49
   8   0   0  180.72   30.49
  -9   0   0    9.13    7.32
  -9   0   0   -0.25   12.53
  -9   0   0   -4.07   11.54
   9   0   0    2.31    7.92
   9   0   0    3.21    9.53
   9   0   0  -12.63   10.96
   9   0   0   12.16   11.92
   9   0   0  -18.32   12.14
   9   0   0    3.72    9.49
   9   0   0    2.75   10.74
   9   0   0    3.37   13.84
 -10   0   0  290.41   40.20
 -10   0   0  217.55   34.03
 -10   0   0  209.70   27.64
 -10   0   0  217.30   34.90
  10   0   0  224.26   39.61
  10   0   0  176.63   34.77
  10   0   0  229.23   40.60
  10   0   0  215.01   36.73
  10   0   0  233.43   28.74
  10   0   0  261.34   39.37
  10   0   0  231.70   35.10
  10   0   0  255.13   35.29
 -11   0   0  -10.14   16.68
 -11   0   0   -3.27   12.60
 -11   0   0   -7.33   14.96
 -11   0   0    3.78   13.82
  11   0   0   15.68   13.26
  11   0   0   -6.11   17.38
  11   0   0    5.58   11.21
  11   0   0    2.08   10.62
  11   0   0   11.92   18.50
  11   0   0    2.69   19.95
  11   0   0   -2.74   15.52
  11   0   0   -5.79   10.06
 -12   0   0   -5.47   18.64
 -12   0   0   16.46   17.39
 -12   0   0   15.65   19.44
 -12   0   0   24.43   16.78
  12   0   0   16.07   23.87
  12   0   0   25.02   20.96
  12   0   0   -2.01    9.09
  12   0   0   -8.05    9.85
  12   0   0    8.72   11.81
  12   0   0    7.54   12.66
  12   0   0   -4.27   23.94
  12   0   0   16.77   20.22
 -13   0   0   -5.06   16.97
 -13   0   0    0.08   19.41
 -13   0   0   43.02   20.98
  13   0   0   14.62   25.81
  13   0   0   -0.10    1.87
  13   0   0    1.52   12.91
  13   0   0   23.59   13.67
  13   0   0    8.43   23.52
  13   0   0   10.54    9.66
  13   0   0  -28.51   22.84
  13   0   0    0.56   22.38
 -14   0   0  311.76   53.18
 -14   0   0  266.13   45.44
 -14   0   0  283.90   48.06
  14   0   0  312.07   49.04
  14   0   0  254.70   45.40
  14   0   0  289.12   52.40
  14   0   0  268.01   33.03
  14   0   0  285.48   37.43
  14   0   0  204.34   51.52
 -15   0   0   59.21   27.79
 -15   0   0   28.38   23.74
 -15   0   0    8.90   22.25
  15   0   0   -7.91   34.00
  15   0   0   15.99   28.02
  15   0   0  -25.58   37.65
  15   0   0    0.38    2.57
  15   0   0    2.05    1.97
 -16   0   0   24.02   24.60
 -16   0   0   35.16   27.34
 -16   0   0   14.98   25.08
  16   0   0  -13.70   48.95
  16   0   0   -5.40   30.87
 -17   0   0   -2.83   26.77
 -17   0   0   -5.09   25.54
  17   0   0   97.12   63.84
  17   0   0  -26.22   30.74
  17  -1   0   83.28   65.47
  17  -1   0   -2.08   34.06
 -17   1   0    0.93   27.53
 -17   1   0   12.56   26.71
  16  -1   0   -0.68    1.12
  16  -1   0   23.95    9.10
  16  -1   0   -6.12   78.40
  16  -1   0  -39.56   49.83
  16  -1   0    5.54   30.74
 -16   1   0  -14.66   23.27
 -16   1   0   -6.79   22.58
  15  -1   0  102.85   36.28
  15  -1   0  -17.00   38.47
  15  -1   0   41.91   39.24
 -15   1   0   41.93   26.67
 -15   1   0   63.21   27.10
 -15   1   0   67.44   32.99
  14  -1   0    9.80   29.42
  14  -1   0   65.30   16.69
  14  -1   0   92.40   32.14
  14  -1   0    4.41   36.78
  14  -1   0    4.41   32.86
  14  -1   0   21.62    8.39
  14  -1   0   29.36   18.69
 -14   1   0   80.72   26.70
 -14   1   0  105.48   32.65
 -14   1   0   31.51   22.77
  13  -1   0  -26.20   22.43
  13  -1   0   -1.10   13.27
  13  -1   0  -30.46   20.60
  13  -1   0    2.06    9.09
  13  -1   0   -4.80   11.86
  13  -1   0    7.75   26.71
  13  -1   0  -13.58   26.11
  13  -1   0   -0.68    1.89
 -13   1   0    2.11   22.15
 -13   1   0   -0.80   18.43
 -13   1   0   -2.61   17.21
  12  -1   0   46.83   26.68
  12  -1   0   25.01   12.71
  12  -1   0   19.99   14.69
  12  -1   0    4.61   20.32
  12  -1   0   69.76   26.39
  12  -1   0   26.21   22.67
  12  -1   0   35.05   16.05
 -12   1   0   43.61   19.84
 -12   1   0   60.28   21.08
 -12   1   0    9.18   19.87
 -12   1   0   38.58   23.00
  11  -1   0   47.53   23.65
  11  -1   0   59.65   23.27
  11  -1   0   37.85   19.50
  11  -1   0   35.68   22.07
  11  -1   0   29.04   11.47
  11  -1   0   27.37   13.97
  11  -1   0   51.21   16.50
 -11   1   0   37.12   17.61
 -11   1   0   32.17   20.62
 -11   1   0   20.09   18.64
  10  -1   0   16.95   11.21
  10  -1   0   12.75   16.60
  10  -1   0    6.59    8.11
  10  -1   0   -6.94   15.91
  10  -1   0    9.03   15.12
  10  -1   0    6.42   13.24
  10  -1   0   16.34   17.64
  10  -1   0   12.25    8.93
 -10   1   0   10.26   15.54
 -10   1   0   -8.04   13.77
   9  -1   0    0.92   15.47
   9  -1   0   -1.68   11.05
   9  -1   0    4.65   10.79
   9  -1   0    8.47    7.52
   9  -1   0    8.60   12.33
   9  -1   0   30.59   16.88
   9  -1   0    2.23    8.00
   9  -1   0   12.84   13.95
  -9   1   0   33.52   14.77
  -9   1   0   27.64   15.28
   8  -1   0  242.13   33.88
   8  -1   0  246.74   33.45
   8  -1   0  270.48   39.34
   8  -1   0  215.42   26.58
   8  -1   0  221.34   34.51
   8  -1   0  224.32   34.88
   8  -1   0  227.56   31.24
   8  -1   0  232.55   31.65
  -8   1   0  200.19   31.67
  -8   1   0  221.18   34.64
  -8   1   0  227.50   26.45
  -8   1   0  280.97   35.86
   7  -1   0  354.54   43.04
   7  -1   0  324.58   42.41
   7  -1   0  384.67   44.16
   7  -1   0  378.46   41.16
   7  -1   0  341.71   44.84
   7  -1   0  362.16   41.49
   7  -1   0  309.84   41.11
   7  -1   0  343.03   37.35
  -7   1   0  326.22   37.23
  -7   1   0  357.56   41.94
  -7   1   0  365.87   41.81
  -7   1   0  324.86   42.37
   6  -1   0   27.90   10.39
   6  -1   0   22.02    8.88
   6  -1   0   14.52   10.70
   6  -1   0   30.98    9.46
   6  -1   0   26.55    9.80
   6  -1   0   21.48   13.20
   6  -1   0   28.34   10.78
   6  -1   0   24.65    6.20
  -6   1   0   19.78    5.81
  -6   1   0   27.74   11.35
  -6   1   0   21.97    9.41
  -6   1   0   22.81    8.56
   5  -1   0  344.20   42.09
   5  -1   0  374.60   39.53
   5  -1   0  493.03   47.42
   5  -1   0  381.22   41.98
   5  -1   0  425.19   45.95
   5  -1   0  366.79   43.24
  -5   1   0  388.23   42.63
  -5   1   0  373.20   43.10
  -5   1   0  343.34   39.45
  -5   1   0  375.12   42.35
   4  -1   0 2311.64  247.79
   4  -1   0 2378.25  246.19
  -4   1   0 2545.44  246.40
   3  -1   0 3927.36  410.27
  -3   1   0 4151.57  410.53
   2  -1   0   41.34    7.82
   2  -1   0   43.30    7.13
   2  -1   0   42.43    6.40
   2  -1   0   37.57    4.47
   2  -1   0   39.48    6.51
   2  -1   0   33.24    6.74
  -2   1   0   33.45    4.33
  -2   1   0   43.02    7.92
  -2   1   0   45.08    7.18
  -2   1   0   33.71    6.52
  -2   1   0   53.82    9.95
  -2   1   0   34.89    6.28
  -1   1   0 1534.12  156.09
  -1  -1   0 2577.78  255.53
   1   1   0 2491.10  255.51
  -2  -1   0    9.95    2.09
  -2  -1   0   17.73    3.40
  -2  -1   0   13.51    2.84
  -2  -1   0    9.35    3.06
   2   1   0   12.09    2.85
   2   1   0   14.30    3.08
   2   1   0    9.30    3.28
   2   1   0    9.11    2.01
   2   1   0    9.91    2.95
   2   1   0   11.38    3.47
   2   1   0    8.17    3.21
   3   1   0 2913.23  295.75
   3   1   0 2906.03  295.24
   4   1   0 2915.97  294.70
   4   1   0 2870.11  295.61
  -5  -1   0 1170.34  123.35
  -5  -1   0 1189.84  125.35
   5   1   0 1224.63  123.42
   5   1   0 1195.16  125.36
   5   1   0 1225.33  126.33
   5   1   0 1173.98  124.61
   5   1   0 1239.60  125.44
   5   1   0 1242.30  124.38
  -6  -1   0   70.03   10.49
  -6  -1   0   53.13   13.07
   6   1   0   56.49   11.86
   6   1   0   64.39   14.09
   6   1   0   43.11   10.96
   6   1   0   60.75   13.09
   6   1   0   59.44   10.12
   6   1   0   65.04   14.20
  -7  -1   0  562.07   62.03
  -7  -1   0  554.32   58.38
   7   1   0  512.20   60.90
   7   1   0  550.73   60.73
   7   1   0  604.15   60.80
   7   1   0  516.00   62.49
   7   1   0  533.99   58.32
   7   1   0  589.66   62.23
  -8  -1   0  139.00   25.27
  -8  -1   0  155.46   21.93
  -8  -1   0  220.14   29.73
   8   1   0  174.22   22.60
   8   1   0  161.45   25.75
   8   1   0  209.38   28.74
   8   1   0  144.37   26.61
   8   1   0  143.60   23.97
   8   1   0  227.57   33.12
  -9  -1   0  205.01   30.83
  -9  -1   0  131.30   25.86
  -9  -1   0  199.80   23.47
  -9  -1   0  151.08   26.28
  -9  -1   0  189.00   28.54
   9   1   0  134.35   24.08
   9   1   0  138.92   27.57
   9   1   0  188.95   27.90
   9   1   0  148.10   25.39
   9   1   0  167.74   29.02
   9   1   0  178.46   23.04
 -10  -1   0  -16.83   12.79
 -10  -1   0  -16.58   11.01
 -10  -1   0    4.76   12.40
 -10  -1   0    3.08   14.11
  10   1   0    2.87    8.11
  10   1   0   14.52   15.58
  10   1   0   11.50   11.91
  10   1   0    1.59   13.23
  10   1   0   -3.18    8.21
  10   1   0   -2.18   14.16
  10   1   0    3.36    9.63
 -11  -1   0   81.79   22.60
 -11  -1   0  121.94   27.49
 -11  -1   0   66.66   23.31
 -11  -1   0   69.93   21.97
  11   1   0  109.75   24.24
  11   1   0  106.79   24.60
  11   1   0   97.62   28.26
  11   1   0   89.82   17.60
  11   1   0   92.35   22.16
  11   1   0  114.96   27.48
  11   1   0   92.55   15.86
 -12  -1   0  110.54   24.75
 -12  -1   0   80.87   26.37
 -12  -1   0   64.47   23.39
 -12  -1   0   73.99   24.90
  12   1   0   53.60   24.26
  12   1   0   78.49   17.43
  12   1   0   64.30   14.20
  12   1   0   66.13   19.82
  12   1   0  104.17   29.93
  12   1   0   31.45   21.76
 -13  -1   0    8.01   18.65
 -13  -1   0   24.92   20.05
 -13  -1   0   15.11   22.31
  13   1   0   26.51   26.65
  13   1   0   32.43   24.97
  13   1   0   36.96   15.22
  13   1   0   12.57   13.09
  13   1   0    3.46   10.78
  13   1   0   61.78   25.21
 -14  -1   0   60.83   24.84
 -14  -1   0  -28.49   20.36
 -14  -1   0    8.52   21.29
  14   1   0   19.46   16.29
  14   1   0   64.89   32.13
  14   1   0   54.67   28.21
  14   1   0    7.26   11.84
 -15  -1   0  127.70   35.83
 -15  -1   0   76.23   28.77
 -15  -1   0  106.13   30.35
  15   1   0   77.48   34.79
  15   1   0   -4.77   35.52
 -16  -1   0    4.69   24.48
 -16  -1   0   34.41   24.91
 -16  -1   0   30.43   27.03
  16   1   0   18.10   32.80
 -17  -1   0  -13.74   25.81
 -17  -1   0   19.51   25.34
  17   1   0   -2.00    1.91
  17  -2   0    2.82   34.14
  17  -2   0   60.69   63.91
 -17   2   0  -24.46   21.15
 -17   2   0  -44.50   25.63
  16  -2   0  -49.17   48.18
  16  -2   0  -15.68   47.82
  16  -2   0   -8.30   31.58
 -16   2   0   39.74   25.33
 -16   2   0    3.91   27.85
  15  -2   0  -15.66   39.30
  15  -2   0   68.98   33.17
  15  -2   0   71.65   42.24
  15  -2   0  101.51   38.38
 -15   2   0   60.48   26.45
 -15   2   0  111.03   32.59
 -15   2   0   98.27   37.35
  14  -2   0  260.14   32.57
  14  -2   0  233.03   47.63
  14  -2   0  241.00   48.47
  14  -2   0  243.68   51.25
  14  -2   0  170.36   38.04
 -14   2   0  211.56   40.54
 -14   2   0  316.65   53.13
 -14   2   0  213.27   43.42
  13  -2   0   32.80   13.33
  13  -2   0   27.15   25.18
  13  -2   0   41.70   29.57
  13  -2   0   16.85   16.31
  13  -2   0   14.48   25.67
  13  -2   0   -6.95   28.43
 -13   2   0   46.77   23.38
 -13   2   0    2.57   16.95
 -13   2   0    8.33   20.97
  12  -2   0  102.67   34.32
  12  -2   0  102.30   28.16
  12  -2   0   64.59   27.98
  12  -2   0  124.49   18.84
  12  -2   0  129.42   29.88
  12  -2   0   48.49   23.39
  12  -2   0   81.94   34.28
 -12   2   0  152.97   29.88
 -12   2   0   72.01   25.85
 -12   2   0  116.83   29.33
 -12   2   0  139.71   26.70
  11  -2   0   48.32   29.02
  11  -2   0   63.28   19.67
  11  -2   0   52.46   23.27
  11  -2   0   62.32   12.91
  11  -2   0   46.73   23.61
  11  -2   0   46.98   20.72
  11  -2   0   36.04   24.64
 -11   2   0   69.12   24.14
 -11   2   0   27.37   19.65
  10  -2   0  866.33  104.38
  10  -2   0 1017.54  107.17
  10  -2   0  897.10  107.39
  10  -2   0  930.74  104.11
  10  -2   0  878.74  110.42
  10  -2   0  969.92   98.11
  10  -2   0  873.42  106.04
  10  -2   0 1028.03  104.66
 -10   2   0 1026.92  106.89
 -10   2   0  931.92  104.42
   9  -2   0  178.06   22.76
   9  -2   0  204.05   35.30
   9  -2   0  234.06   38.84
   9  -2   0  215.41   34.80
   9  -2   0  179.72   31.67
   9  -2   0  165.38   29.58
   9  -2   0  210.21   30.53
   9  -2   0  168.28   27.68
  -9   2   0  151.08   28.97
  -9   2   0  227.69   35.40
   8  -2   0 1605.94  169.21
   8  -2   0 1654.89  167.32
   8  -2   0 1592.47  167.90
   8  -2   0 1451.99  170.10
   8  -2   0 1601.69  163.19
   8  -2   0 1698.55  169.50
   8  -2   0 1464.70  172.23
  -8   2   0 1741.31  169.76
  -8   2   0 1535.14  167.26
  -8   2   0 1673.22  168.32
   7  -2   0  402.20   43.25
   7  -2   0  471.62   48.12
   7  -2   0  389.85   51.70
   7  -2   0  375.44   47.50
   7  -2   0  436.10   50.00
   7  -2   0  381.90   49.28
   7  -2   0  373.86   50.37
   7  -2   0  459.79   51.74
  -7   2   0  411.92   48.12
  -7   2   0  403.71   47.91
  -7   2   0  414.89   49.38
   6  -2   0 1088.65  111.03
   6  -2   0 1061.88  118.28
   6  -2   0 1099.39  114.85
   6  -2   0 1127.09  116.06
   6  -2   0 1162.27  114.51
  -6   2   0 1224.71  115.54
  -6   2   0  997.76  109.86
  -6   2   0 1016.08  115.24
  -6   2   0 1111.28  114.54
   5  -2   0  180.00   23.81
   5  -2   0  160.74   17.25
   5  -2   0  198.86   25.19
   5  -2   0  186.88   25.04
   5  -2   0  150.05   21.40
   5  -2   0  144.44   21.23
   5  -2   0  153.81   23.51
  -5   2   0  139.25   16.33
  -5   2   0  145.00   22.09
  -5   2   0  165.52   21.41
  -5   2   0  172.27   24.56
   4  -2   0 2717.94  278.57
  -4   2   0 2699.25  278.55
   3  -2   0  842.67   89.53
   3  -2   0  838.26   90.01
   3  -2   0  816.32   91.32
   3  -2   0  826.56   90.36
   3  -2   0  839.87   89.16
  -3   2   0  817.64   89.86
  -3   2   0  872.11   89.62
  -3   2   0  833.93   87.34
  -3   2   0 1072.97   92.86
  -3   2   0  955.88   92.14
  -3   2   0  846.49   89.19
   2  -2   0  350.19   39.98
   2  -2   0  354.88   40.60
   2  -2   0  374.93   41.59
   2  -2   0  385.86   39.95
   2  -2   0  389.99   38.84
   2  -2   0  383.22   40.60
  -2   2   0  381.57   41.63
  -2   2   0  399.67   40.28
  -2   2   0  386.02   38.64
  -2   2   0  377.92   40.77
  -2   2   0  356.96   39.87
  -2   2   0  363.39   40.37
   1  -2   0   95.73   11.25
   1  -2   0  103.20   12.18
   1  -2   0  107.81   12.35
   1  -2   0  103.31   12.26
   1  -2   0  100.08   11.12
   1  -2   0  101.15   12.90
   1  -2   0   98.43   11.89
  -1   2   0  111.29   12.38
  -1   2   0  109.26   13.04
  -1   2   0   94.99   12.13
  -1   2   0   94.32   12.13
  -1   2   0  110.09   11.38
  -1   2   0  104.01   11.97
  -1   2   0   85.63   11.08
   0  -2   0 1970.95  200.18
   0   2   0 1983.51  200.22
  -1  -2   0    8.34    3.03
  -1  -2   0    1.83    2.17
  -1  -2   0    4.54    2.47
  -1  -2   0    5.55    2.78
  -1  -2   0    7.91    2.66
  -1  -2   0    6.32    2.31
  -1  -2   0    2.33    2.13
  -1  -2   0    6.75    3.07
   1   2   0    8.90    2.97
   1   2   0    6.90    1.73
   1   2   0   10.95    3.17
   1   2   0    3.07    2.37
   1   2   0    6.48    2.38
   1   2   0    7.89    2.19
   1   2   0   15.66    2.82
   1   2   0    8.35    1.88
  -2  -2   0   24.94    4.12
  -2  -2   0   20.69    4.22
  -2  -2   0   25.43    4.89
  -2  -2   0   20.74    5.03
  -2  -2   0   19.73    3.84
  -2  -2   0   22.28    4.16
  -2  -2   0   20.82    4.64
  -2  -2   0   18.36    3.94
  -2  -2   0   20.83    4.12
   2   2   0   28.59    5.14
   2   2   0   32.58    5.09
   2   2   0   22.86    4.54
   2   2   0   21.68    3.78
   2   2   0   17.82    3.84
  -3  -2   0  455.55   45.93
  -3  -2   0  431.92   45.76
  -3  -2   0  407.96   45.10
  -3  -2   0  422.36   46.55
  -3  -2   0  415.00   45.94
   3   2   0  413.09   46.37
   3   2   0  440.35   45.14
   3   2   0  441.56   45.80
   3   2   0  466.12   45.87
   3   2   0  457.33   45.84
   3   2   0  447.40   45.72
   3   2   0  442.65   46.21
   3   2   0  469.99   46.16
   4   2   0 5527.80  552.68
   4   2   0 5387.85  551.99
  -5  -2   0  147.38   18.53
  -5  -2   0  152.11   17.11
  -5  -2   0  170.38   18.14
  -5  -2   0  156.92   21.45
   5   2   0  133.06   18.60
   5   2   0  156.28   19.43
   5   2   0  156.67   17.09
   5   2   0  155.63   19.58
   5   2   0  158.58   18.69
   5   2   0  178.88   22.10
   5   2   0  162.59   20.29
   5   2   0  138.33   20.21
   5   2   0  174.33   21.14
   5   2   0  150.20   20.51
  -6  -2   0  289.02   30.98
  -6  -2   0  295.57   30.49
  -6  -2   0  294.60   32.66
  -6  -2   0  256.89   32.91
   6   2   0  275.09   33.14
   6   2   0  276.08   31.00
   6   2   0  269.17   33.34
   6   2   0  260.68   34.48
   6   2   0  295.86   32.72
   6   2   0  271.36   31.98
   6   2   0  258.08   33.43
   6   2   0  286.03   30.88
   6   2   0  244.24   32.51
  -7  -2   0  412.98   44.90
  -7  -2   0  454.23   47.54
  -7  -2   0  479.44   48.65
  -7  -2   0  418.06   47.28
   7   2   0  463.61   49.63
   7   2   0  382.76   47.58
   7   2   0  437.17   48.17
   7   2   0  439.53   47.34
   7   2   0  336.15   45.74
   7   2   0  432.69   50.00
   7   2   0  385.02   44.48
   7   2   0  378.07   46.87
   7   2   0  402.64   44.96
  -8  -2   0 3822.56  379.57
  -8  -2   0 3861.19  382.61
   8   2   0 3756.09  382.29
   8   2   0 3889.08  381.47
   8   2   0 3635.67  385.03
   8   2   0 3749.49  383.69
   8   2   0 3312.83  380.48
   8   2   0 3788.80  383.40
   8   2   0 3873.59  382.62
  -9  -2   0  180.97   29.36
  -9  -2   0  179.14   29.75
  -9  -2   0  196.13   28.80
   9   2   0  166.62   24.02
   9   2   0  184.16   33.76
   9   2   0  168.95   22.93
   9   2   0  152.02   26.21
   9   2   0  197.99   30.34
   9   2   0  168.33   28.81
   9   2   0  212.90   28.40
   9   2   0  157.22   25.97
   9   2   0  145.04   28.77
 -10  -2   0  410.76   51.91
 -10  -2   0  461.69   51.04
 -10  -2   0  402.23   50.55
 -10  -2   0  411.41   52.29
  10   2   0  474.32   53.43
  10   2   0  454.34   46.70
  10   2   0  426.22   45.31
  10   2   0  377.33   48.88
  10   2   0  381.76   50.48
  10   2   0  385.22   49.18
  10   2   0  372.71   49.68
  10   2   0  355.65   51.70
  10   2   0  335.83   53.02
 -11  -2   0   12.83   16.20
 -11  -2   0   16.94   17.79
 -11  -2   0    9.20   14.78
 -11  -2   0   34.62   17.96
  11   2   0   14.04   12.86
  11   2   0   13.37   12.23
  11   2   0   11.09    9.72
  11   2   0  -17.47   13.78
  11   2   0   10.57   17.25
  11   2   0  -24.85   15.63
  11   2   0   11.10   13.30
  11   2   0    6.75    9.93
  11   2   0   22.35   21.38
 -12  -2   0  329.95   53.49
 -12  -2   0  437.08   58.24
 -12  -2   0  403.64   52.30
 -12  -2   0  391.48   52.67
  12   2   0  459.38   65.38
  12   2   0  426.91   53.58
  12   2   0  460.85   55.73
  12   2   0  279.96   48.33
  12   2   0  385.07   50.07
  12   2   0  416.75   56.21
  12   2   0  417.95   47.11
  12   2   0  363.78   44.84
 -13  -2   0   46.07   23.52
 -13  -2   0   34.49   20.08
 -13  -2   0   62.67   23.35
  13   2   0   35.21   17.33
  13   2   0   40.93   25.53
  13   2   0   64.84   17.75
  13   2   0    4.78   17.09
  13   2   0   37.53   13.53
  13   2   0    8.30   24.98
  13   2   0   45.85   27.13
 -14  -2   0  177.81   37.16
 -14  -2   0  130.15   31.66
 -14  -2   0  143.33   32.46
  14   2   0   18.30   32.59
  14   2   0   92.30   19.02
  14   2   0  148.40   24.76
  14   2   0  108.43   37.51
  14   2   0  111.64   34.49
 -15  -2   0   39.04   28.46
 -15  -2   0   53.23   27.33
 -15  -2   0   38.30   25.87
  15   2   0  -27.77   35.99
  15   2   0   91.03   33.03
  15   2   0   26.87   34.94
 -16  -2   0  -38.25   19.90
 -16  -2   0    8.93   24.90
 -16  -2   0   20.87   27.35
  16   2   0   11.43    4.68
  16   2   0   39.00   46.62
  16   2   0    0.60    2.20
 -17  -2   0   17.66   28.70
 -17  -2   0    8.15   27.70
  17   2   0  102.76   60.08
  17  -3   0  -11.50   71.51
  17  -3   0   32.84   39.42
 -17   3   0   38.71   31.58
 -17   3   0   25.86   26.51
  16  -3   0  -41.04   56.10
  16  -3   0  -83.05   45.61
  16  -3   0   -5.88   33.51
 -16   3   0   26.10   28.15
 -16   3   0   38.09   24.36
  15  -3   0  -10.15   28.66
  15  -3   0  -39.22   32.08
  15  -3   0   -0.60    3.23
  15  -3   0   -3.34    0.95
  15  -3   0   -7.94   39.24
  15  -3   0  -23.08   44.44
  15  -3   0    3.02    1.08
 -15   3   0   13.94   21.66
 -15   3   0  -17.45   21.77
  14  -3   0   12.72   18.09
  14  -3   0    5.83   30.36
  14  -3   0    4.83   26.73
  14  -3   0   -8.36   36.25
  14  -3   0    1.68    3.23
  14  -3   0   18.21   32.02
 -14   3   0   27.55   21.44
 -14   3   0   40.68   25.95
 -14   3   0   39.72   25.49
  13  -3   0   99.68   38.93
  13  -3   0  116.88   34.72
  13  -3   0  137.03   21.08
  13  -3   0  153.45   37.78
  13  -3   0  112.14   28.80
 -13   3   0  112.57   32.30
 -13   3   0  131.80   29.53
 -13   3   0  170.48   38.82
  12  -3   0   44.57   15.00
  12  -3   0   55.89   13.42
  12  -3   0   44.98   20.96
  12  -3   0   47.48   26.26
  12  -3   0   53.51   32.27
  12  -3   0   33.27   24.89
  12  -3   0   70.18   25.31
  12  -3   0   51.75   21.21
 -12   3   0   72.66   26.73
 -12   3   0   57.09   20.28
  11  -3   0  326.86   55.84
  11  -3   0  436.17   45.54
  11  -3   0  401.48   55.46
  11  -3   0  420.53   60.91
  11  -3   0  391.32   53.58
  11  -3   0  430.88   53.99
  11  -3   0  406.61   58.48
  11  -3   0  368.16   63.52
 -11   3   0  500.86   63.08
  10  -3   0  -17.57   17.37
  10  -3   0   27.63   16.35
  10  -3   0   20.00   16.43
  10  -3   0   16.22   18.78
  10  -3   0    1.75    7.65
  10  -3   0    0.90   10.06
  10  -3   0    8.22   11.50
  10  -3   0   14.58   21.37
 -10   3   0    1.20   15.55
 -10   3   0    6.61   17.14
   9  -3   0   32.34   16.77
   9  -3   0   18.92   18.55
   9  -3   0    9.71    7.00
   9  -3   0   26.29   17.91
   9  -3   0   -1.89   13.11
   9  -3   0   37.23   20.06
   9  -3   0   26.36   15.81
   9  -3   0    4.76   13.51
  -9   3   0    0.03   12.96
  -9   3   0    4.21   15.08
  -9   3   0   15.53   15.12
   8  -3   0   -0.27   13.53
   8  -3   0    3.99   11.16
   8  -3   0    8.16    5.54
   8  -3   0   -4.85    5.61
   8  -3   0   -3.92   10.22
   8  -3   0   14.24   13.33
   8  -3   0   -6.52   11.42
   8  -3   0    3.60    8.42
  -8   3   0    6.89   11.82
  -8   3   0  -17.37   10.26
  -8   3   0  -10.76   10.93
   7  -3   0 1161.70  121.22
   7  -3   0 1110.93  120.30
   7  -3   0 1166.74  124.15
   7  -3   0 1143.36  125.59
   7  -3   0 1220.25  122.98
   7  -3   0 1050.30  115.95
   7  -3   0 1131.66  123.05
   7  -3   0 1182.12  120.85
  -7   3   0 1099.08  115.15
  -7   3   0 1180.54  122.42
  -7   3   0 1199.92  120.89
  -7   3   0 1124.44  121.11
   6  -3   0    8.85   11.32
   6  -3   0    7.10    8.96
   6  -3   0   13.05   11.28
   6  -3   0   11.76    9.32
   6  -3   0    1.79    7.72
   6  -3   0   12.12    4.37
   6  -3   0    9.15    9.76
  -6   3   0   21.53   12.01
  -6   3   0   22.74   10.25
  -6   3   0   18.35    3.87
  -6   3   0   15.38   10.11
   5  -3   0  156.33   21.75
   5  -3   0  164.96   24.47
   5  -3   0  156.78   22.28
   5  -3   0  144.71   26.26
   5  -3   0  134.70   22.35
   5  -3   0  153.19   22.91
   5  -3   0  163.01   16.86
  -5   3   0  158.63   23.90
  -5   3   0  145.77   21.68
  -5   3   0  144.96   16.83
  -5   3   0  154.13   24.48
  -5   3   0  199.14   22.49
  -5   3   0  125.59   24.51
   4  -3   0  168.96   24.18
   4  -3   0  161.84   22.20
   4  -3   0  158.31   20.78
   4  -3   0  132.55   17.58
   4  -3   0  182.06   23.90
   4  -3   0  149.86   16.75
   4  -3   0  157.67   22.81
  -4   3   0  170.25   17.36
  -4   3   0  176.25   21.06
  -4   3   0  164.83   25.05
  -4   3   0  143.75   22.05
  -4   3   0  161.01   21.10
  -4   3   0  184.75   23.79
   3  -3   0  698.95   72.34
   3  -3   0  906.78   78.14
   3  -3   0  748.90   75.15
   3  -3   0  655.90   74.11
   3  -3   0  656.23   73.81
   3  -3   0  675.17   76.42
  -3   3   0  772.84   75.76
  -3   3   0  654.36   72.02
  -3   3   0  693.63   76.58
  -3   3   0  688.81   74.28
  -3   3   0  691.32   73.96
  -3   3   0  737.56   74.93
   2  -3   0   19.66    6.59
   2  -3   0   16.49    5.52
   2  -3   0   14.49    4.01
   2  -3   0   11.99    5.35
   2  -3   0    8.28    4.11
   2  -3   0   16.31    4.37
   2  -3   0   20.70    7.05
  -2   3   0   20.40    4.60
  -2   3   0   12.03    5.05
  -2   3   0   19.14    4.09
  -2   3   0   20.23    6.26
  -2   3   0   12.76    5.40
  -2   3   0   24.63    7.82
  -2   3   0   14.75    6.51
   1  -3   0  396.83   40.99
   1  -3   0  400.21   41.30
   1  -3   0  400.00   41.43
   1  -3   0  407.43   42.29
   1  -3   0  379.08   40.36
   1  -3   0  410.87   40.26
   1  -3   0  356.88   41.26
  -1   3   0  310.89   39.85
  -1   3   0  413.39   40.29
  -1   3   0  393.61   41.19
  -1   3   0  416.20   40.97
  -1   3   0  414.37   41.62
  -1   3   0  367.61   42.10
  -1   3   0  387.40   41.47
  -1   3   0  386.53   40.41
   0  -3   0   81.45    9.25
   0  -3   0   75.01    9.76
   0  -3   0   62.13    7.79
   0  -3   0   66.32    8.17
   0  -3   0   57.41    8.91
   0  -3   0   62.78    8.43
   0  -3   0   63.63    8.73
   0  -3   0   66.08    8.53
   0  -3   0   54.18   10.48
   0   3   0   77.64   11.22
   0   3   0   61.07    8.27
   0   3   0   86.43    9.30
   0   3   0   61.09    8.58
   0   3   0   63.77    8.46
   0   3   0   67.59    7.92
   0   3   0   76.25    8.85
   0   3   0   74.12    9.43
  -1  -3   0 3442.30  328.64
   1   3   0 3064.58  327.94
  -2  -3   0   30.92    5.39
  -2  -3   0   34.62    4.53
  -2  -3   0   22.53    4.29
  -2  -3   0   12.14    5.08
  -2  -3   0   27.37    6.06
  -2  -3   0   21.67    4.80
  -2  -3   0   19.97    4.74
  -2  -3   0   24.46    4.78
   2   3   0   25.91    4.81
   2   3   0   16.68    5.74
   2   3   0   29.53    6.20
   2   3   0   25.42    3.77
   2   3   0   30.17    5.89
   2   3   0   29.22    5.21
   2   3   0   26.28    5.23
  -3  -3   0  433.79   44.88
  -3  -3   0  418.61   43.64
  -3  -3   0  419.25   45.12
  -3  -3   0  398.72   44.17
  -3  -3   0  435.30   43.91
  -3  -3   0  448.29   44.29
  -3  -3   0  398.50   43.91
  -3  -3   0  430.27   43.88
   3   3   0  399.21   44.27
   3   3   0  435.46   44.50
   3   3   0  435.62   43.49
   3   3   0  428.10   43.72
   3   3   0  413.58   44.14
   3   3   0  394.23   43.82
  -4  -3   0  107.70   13.04
  -4  -3   0   92.35   15.30
  -4  -3   0  102.33   12.39
  -4  -3   0  117.28   14.04
  -4  -3   0   90.89   13.75
  -4  -3   0  107.84   13.55
   4   3   0  114.30   13.22
   4   3   0  108.61   16.03
   4   3   0   89.91   13.89
   4   3   0  132.73   15.17
   4   3   0   94.43   12.31
   4   3   0   95.53   12.65
   4   3   0   94.59   14.07
   5   3   0 3086.02  315.04
   5   3   0 3102.89  315.77
  -6  -3   0  158.42   19.49
  -6  -3   0  149.22   22.61
  -6  -3   0  162.20   20.55
  -6  -3   0  133.52   16.26
  -6  -3   0  138.02   20.28
   6   3   0  180.99   22.31
   6   3   0  139.32   22.04
   6   3   0  126.45   17.77
   6   3   0  124.50   19.89
   6   3   0  127.78   18.56
   6   3   0  130.51   20.39
   6   3   0  141.59   19.00
   6   3   0  118.17   17.88
   6   3   0  103.84   18.33
   6   3   0  137.04   15.77
  -7  -3   0 1174.45  126.89
  -7  -3   0 1235.25  128.96
  -7  -3   0 1231.98  129.57
  -7  -3   0 1195.67  125.70
  -7  -3   0 1327.78  128.62
   7   3   0 1259.64  131.29
   7   3   0 1153.83  129.40
   7   3   0 1237.16  127.31
   7   3   0 1288.85  129.18
   7   3   0 1228.27  126.77
   7   3   0 1145.87  129.04
   7   3   0 1222.81  127.77
   7   3   0 1236.16  128.62
   7   3   0 1300.67  127.24
  -8  -3   0   90.27   18.38
  -8  -3   0   60.00   16.70
  -8  -3   0  113.96   18.27
  -8  -3   0   69.20   13.65
   8   3   0   84.15   16.93
   8   3   0   98.98   21.07
   8   3   0   73.83   17.41
   8   3   0   89.00   17.64
   8   3   0   96.99   16.58
   8   3   0   63.36   14.44
   8   3   0   79.22   18.04
   8   3   0   87.85   15.05
   8   3   0   62.94   14.60
  -9  -3   0  693.79   76.66
  -9  -3   0  736.84   76.75
  -9  -3   0  725.69   75.71
   9   3   0  633.15   73.47
   9   3   0  757.69   77.07
   9   3   0  629.87   74.63
   9   3   0  670.04   76.32
   9   3   0  682.77   72.87
   9   3   0  706.17   74.53
   9   3   0  698.57   72.48
   9   3   0  619.63   78.42
   9   3   0  598.97   76.83
 -10  -3   0  237.42   35.04
 -10  -3   0  309.74   37.38
 -10  -3   0  218.41   33.26
  10   3   0  211.12   32.75
  10   3   0  196.27   28.73
  10   3   0  175.98   27.14
  10   3   0  210.76   34.67
  10   3   0  180.03   37.21
  10   3   0  211.06   31.45
  10   3   0  175.48   28.19
  10   3   0  212.44   30.74
  10   3   0  232.98   35.45
 -11  -3   0  731.58   81.03
 -11  -3   0  591.18   79.30
 -11  -3   0  706.08   82.10
 -11  -3   0  711.17   79.19
  11   3   0  744.27   75.75
  11   3   0  624.75   77.69
  11   3   0  623.41   75.89
  11   3   0  674.81   80.92
  11   3   0  742.90   80.85
  11   3   0  742.60   74.86
  11   3   0  700.34   84.49
  11   3   0  712.46   82.14
  11   3   0  680.78   77.75
 -12  -3   0  240.40   40.20
 -12  -3   0  303.38   40.35
 -12  -3   0  225.79   38.66
 -12  -3   0  198.89   38.42
  12   3   0  211.83   44.42
  12   3   0  227.13   36.57
  12   3   0  219.51   36.53
  12   3   0  185.51   39.12
  12   3   0  322.59   45.37
  12   3   0  222.19   32.44
  12   3   0  214.94   31.57
  12   3   0  204.64   30.21
 -13  -3   0    6.69   17.63
 -13  -3   0    3.62   18.92
 -13  -3   0  -14.43   18.34
  13   3   0   39.08   24.27
  13   3   0   22.78   15.33
  13   3   0   -8.07    5.19
  13   3   0    8.14   12.53
  13   3   0    4.64    2.33
  13   3   0  -20.45   23.09
  13   3   0    0.50   25.07
  13   3   0  -14.86   12.35
 -14  -3   0   46.72   22.99
 -14  -3   0   60.39   27.13
 -14  -3   0   53.39   25.75
  14   3   0  -14.99   29.37
  14   3   0   69.49   29.67
  14   3   0   39.02   18.44
  14   3   0   39.97   15.93
  14   3   0   53.50   31.60
 -15  -3   0   18.30   25.36
 -15  -3   0  129.34   33.52
 -15  -3   0   53.20   25.90
  15   3   0   15.15   39.41
  15   3   0   41.05   15.06
  15   3   0   21.46   38.43
 -16  -3   0   46.99   28.41
 -16  -3   0    8.46   26.97
 -16  -3   0   54.36   29.16
  16   3   0   61.12   48.32
 -17  -3   0   -7.36   25.62
 -17  -3   0   -3.01   22.93
  17   3   0  -26.63   60.06
  17   3   0   -1.58    1.94
  17  -4   0 -120.80   73.27
  17  -4   0  -40.16   31.52
 -17   4   0  -64.91   26.19
 -17   4   0    4.12   24.06
  16  -4   0   27.17   35.70
  16  -4   0  -11.21   58.11
  16  -4   0   23.02   55.53
 -16   4   0  -19.10   27.37
 -16   4   0   20.21   24.22
  15  -4   0    0.79    3.35
  15  -4   0   18.83   48.62
  15  -4   0   -0.71    0.98
  15  -4   0   -9.71   30.53
  15  -4   0  -63.52   46.98
 -15   4   0   45.81   29.78
 -15   4   0  -16.38   18.71
  14  -4   0  187.29   45.43
  14  -4   0  231.38   54.22
  14  -4   0  198.60   41.84
  14  -4   0  200.24   52.35
 -14   4   0  149.26   34.60
 -14   4   0  307.90   49.19
  13  -4   0   61.86   27.80
  13  -4   0   17.97   14.86
  13  -4   0   32.75   29.59
  13  -4   0    2.17   32.42
  13  -4   0   34.84   27.93
  13  -4   0   53.55   12.82
 -13   4   0   49.84   26.30
 -13   4   0   24.84   19.87
 -13   4   0   40.36   26.59
  12  -4   0   82.57   29.95
  12  -4   0   68.47   13.10
  12  -4   0   43.21   15.97
  12  -4   0   35.26   28.66
  12  -4   0  101.34   38.94
  12  -4   0   45.56   10.43
  12  -4   0   48.25   26.23
  12  -4   0   52.97   24.63
 -12   4   0   48.25   19.92
 -12   4   0   50.54   26.77
  11  -4   0   -2.90   10.59
  11  -4   0  -34.59   24.36
  11  -4   0   15.05   19.40
  11  -4   0   -0.14    7.67
  11  -4   0    1.90   15.29
  11  -4   0    5.64   18.21
  11  -4   0    6.98   17.46
  11  -4   0    0.82    6.76
  11  -4   0   12.04   19.81
 -11   4   0   12.26   18.78
  10  -4   0  213.54   38.68
  10  -4   0  206.75   40.00
  10  -4   0  323.44   47.49
  10  -4   0  182.74   22.56
  10  -4   0  209.99   33.71
  10  -4   0  167.76   22.55
  10  -4   0  246.76   36.17
  10  -4   0  182.74   36.64
  10  -4   0  132.11   37.51
 -10   4   0  164.00   35.26
 -10   4   0  175.27   31.33
   9  -4   0   43.00   16.34
   9  -4   0   59.42   17.95
   9  -4   0   24.17   15.71
   9  -4   0   56.04   24.02
   9  -4   0   46.24   21.35
   9  -4   0   37.81   22.38
   9  -4   0   41.04    9.36
   9  -4   0   50.83    9.29
   9  -4   0   56.63   18.59
  -9   4   0   48.15   19.85
  -9   4   0   57.86   16.16
  -9   4   0   42.12   17.82
   8  -4   0   46.95   15.16
   8  -4   0   40.24   17.97
   8  -4   0   43.04   16.32
   8  -4   0   37.85   11.69
   8  -4   0   29.47    8.22
   8  -4   0   10.81   10.48
   8  -4   0   37.93    7.49
   8  -4   0   19.05   16.20
   8  -4   0   41.62   19.51
   8  -4   0   64.59   16.76
  -8   4   0   54.27   15.89
  -8   4   0   48.12   18.50
  -8   4   0   39.03    6.15
  -8   4   0   45.90   15.64
   7  -4   0   98.81   21.38
   7  -4   0  168.72   31.90
   7  -4   0  112.73   21.33
   7  -4   0  114.30   13.89
   7  -4   0  112.34   20.32
   7  -4   0  122.89   15.77
   7  -4   0  156.51   28.37
   7  -4   0  118.67   23.37
  -7   4   0  118.40   21.10
  -7   4   0  102.29   13.67
  -7   4   0  123.39   22.09
  -7   4   0  127.06   24.01
   6  -4   0  169.23   18.00
   6  -4   0  154.45   19.25
   6  -4   0  158.81   23.95
   6  -4   0  186.86   26.88
   6  -4   0  220.13   32.03
   6  -4   0  200.25   26.70
   6  -4   0  187.00   29.32
   6  -4   0  102.60   22.34
  -6   4   0  202.55   32.97
  -6   4   0  176.22   24.49
  -6   4   0  149.46   24.76
  -6   4   0  155.50   18.38
  -6   4   0  170.49   27.17
   5  -4   0  611.05   70.87
   5  -4   0  648.71   73.42
   5  -4   0  673.76   66.17
   5  -4   0  641.77   70.91
   5  -4   0  631.99   64.89
   5  -4   0  610.99   69.49
   5  -4   0  637.98   68.91
  -5   4   0  619.63   70.40
  -5   4   0  674.76   69.37
  -5   4   0  588.03   70.69
  -5   4   0  604.09   65.52
  -5   4   0  717.37   70.39
  -5   4   0  621.42   73.10
   4  -4   0 2322.48  231.18
   4  -4   0 2034.19  233.36
   4  -4   0 2346.17  232.73
   4  -4   0 2310.94  231.93
  -4   4   0 2248.92  234.12
  -4   4   0 2321.78  232.69
  -4   4   0 2244.30  231.59
  -4   4   0 2206.88  230.44
   3  -4   0  106.68   13.91
   3  -4   0  106.46   18.77
   3  -4   0   89.67   15.74
   3  -4   0  159.12   21.53
   3  -4   0  113.30   17.38
   3  -4   0  137.07   22.33
  -3   4   0  117.97   20.12
  -3   4   0  124.90   19.27
  -3   4   0   99.96   13.44
  -3   4   0  108.26   17.51
  -3   4   0  148.28   19.11
  -3   4   0  112.13   16.86
   2  -4   0  670.51   69.66
   2  -4   0  652.99   70.73
   2  -4   0  703.20   69.50
   2  -4   0  670.43   67.52
   2  -4   0  675.40   67.28
   2  -4   0  639.12   68.74
   2  -4   0  588.58   68.40
  -2   4   0  615.92   68.78
  -2   4   0  639.48   69.50
  -2   4   0  637.13   68.98
  -2   4   0  646.05   68.62
  -2   4   0  673.48   67.60
  -2   4   0  657.78   67.02
  -2   4   0  638.75   67.21
  -2   4   0  666.26   70.73
   1  -4   0 2134.87  204.75
  -1   4   0 1859.92  204.38
   0  -4   0 5252.02  505.72
   0   4   0 4751.31  505.59
  -1  -4   0 3986.52  370.86
   1   4   0 3352.99  370.24
  -2  -4   0  839.73   92.02
  -2  -4   0  909.91   91.61
  -2  -4   0  859.03   91.53
  -2  -4   0  890.15   91.43
  -2  -4   0  941.66   91.16
  -2  -4   0  924.13   92.17
  -2  -4   0  901.23   91.71
   2   4   0  879.80   91.29
   2   4   0  846.93   90.46
   2   4   0  956.55   91.08
   2   4   0  918.27   91.66
   2   4   0  864.03   90.46
   2   4   0  886.85   91.60
   2   4   0  893.37   92.23
  -3  -4   0  545.80   56.68
  -3  -4   0  591.09   56.41
  -3  -4   0  581.86   57.16
  -3  -4   0  542.68   58.08
  -3  -4   0  519.74   57.38
  -3  -4   0  548.91   56.60
  -3  -4   0  558.94   56.82
  -3  -4   0  543.45   57.13
   3   4   0  513.67   58.16
   3   4   0  561.62   57.79
   3   4   0  502.65   56.80
   3   4   0  547.02   57.18
   3   4   0  528.16   55.79
   3   4   0  535.73   57.46
   3   4   0  566.55   56.87
   4   4   0 2824.20  286.91
  -5  -4   0 1834.47  191.65
  -5  -4   0 1902.02  190.24
  -5  -4   0 1900.05  189.24
  -5  -4   0 1869.96  190.26
   5   4   0 1867.82  190.10
   5   4   0 1810.51  190.10
   5   4   0 1962.79  190.42
   5   4   0 1776.74  191.20
   5   4   0 1882.94  189.16
   5   4   0 1902.56  189.50
   5   4   0 1838.55  190.81
   5   4   0 1807.61  190.40
  -6  -4   0  165.74   19.87
  -6  -4   0  185.77   23.10
  -6  -4   0  178.28   22.15
  -6  -4   0  191.99   24.06
  -6  -4   0  207.85   26.88
   6   4   0  144.56   22.57
   6   4   0  145.96   20.77
   6   4   0  194.90   23.09
   6   4   0  157.01   20.63
   6   4   0  167.84   22.84
   6   4   0  164.62   22.24
   6   4   0  186.71   24.32
   6   4   0  168.49   19.81
   6   4   0  160.22   23.66
  -7  -4   0    0.96    7.19
  -7  -4   0   10.58    4.66
  -7  -4   0    8.12    8.14
  -7  -4   0   -4.81    7.74
  -7  -4   0    9.88    8.17
   7   4   0    0.99    5.34
   7   4   0   10.61    6.98
   7   4   0   -5.46    8.16
   7   4   0   14.57    9.58
   7   4   0   -3.79    5.92
   7   4   0   11.65    5.62
   7   4   0    5.17    7.30
   7   4   0   10.42    8.90
   7   4   0   14.15    9.82
  -8  -4   0  676.91   75.58
  -8  -4   0  632.71   76.46
  -8  -4   0  722.81   75.34
   8   4   0  649.55   77.58
   8   4   0  705.69   76.06
   8   4   0  742.02   74.04
   8   4   0  660.01   74.69
   8   4   0  632.30   73.72
   8   4   0  719.45   76.66
   8   4   0  692.29   75.81
   8   4   0  754.35   74.18
  -9  -4   0  118.47   23.22
  -9  -4   0   95.79   23.55
  -9  -4   0  131.40   22.14
   9   4   0  122.30   20.79
   9   4   0  124.22   17.16
   9   4   0  102.39   19.19
   9   4   0   89.21   21.95
   9   4   0   91.59   19.19
   9   4   0   97.96   20.54
   9   4   0  201.47   30.54
   9   4   0  131.36   24.27
   9   4   0  108.50   18.94
 -10  -4   0   67.06   18.01
 -10  -4   0   78.51   19.89
 -10  -4   0   83.92   20.41
  10   4   0   67.96   22.59
  10   4   0   57.12   16.16
  10   4   0   66.57   18.19
  10   4   0   79.90   20.76
  10   4   0   73.80   16.97
  10   4   0   70.56   21.02
  10   4   0   60.99   13.09
  10   4   0   56.45   15.80
  10   4   0   58.35   15.59
 -11  -4   0   43.37   17.09
 -11  -4   0   25.24   16.92
 -11  -4   0   33.00   19.67
  11   4   0   16.97   14.77
  11   4   0   39.78   14.51
  11   4   0   44.47   15.18
  11   4   0   24.78   18.20
  11   4   0   36.20   13.33
  11   4   0   29.68   13.35
  11   4   0   36.20   20.59
  11   4   0   40.20   11.61
  11   4   0   56.29   24.54
 -12  -4   0  120.32   28.66
 -12  -4   0  199.23   31.51
 -12  -4   0  137.54   31.91
 -12  -4   0  148.28   30.74
  12   4   0  171.34   26.12
  12   4   0  117.48   26.18
  12   4   0  190.05   34.11
  12   4   0  117.22   24.76
  12   4   0  125.64   23.22
  12   4   0  103.61   26.58
  12   4   0  126.97   33.50
  12   4   0  119.00   31.37
 -13  -4   0  -10.41   19.93
 -13  -4   0    8.12   19.38
 -13  -4   0    4.28   17.24
  13   4   0   -5.45   11.78
  13   4   0   20.19   15.56
  13   4   0  -18.70   13.52
  13   4   0  -19.02   27.33
  13   4   0   39.40   24.69
  13   4   0  -19.97   21.34
 -14  -4   0  155.36   36.00
 -14  -4   0  149.53   36.41
 -14  -4   0  170.02   34.30
  14   4   0  190.53   30.05
  14   4   0  118.36   37.01
  14   4   0  145.63   26.30
 -15  -4   0  -16.40   20.00
 -15  -4   0   -6.22   21.79
 -15  -4   0   -0.59   21.83
  15   4   0   -3.21   38.82
  15   4   0    2.14    3.68
  15   4   0  -27.11    7.72
  15   4   0    2.20   15.77
 -16  -4   0   62.62   30.22
 -16  -4   0   10.35   24.25
 -16  -4   0   79.44   30.14
  16   4   0   73.61   48.99
 -17  -4   0    1.60   27.49
 -17  -4   0   -6.20   24.10
  17   4   0  -34.40    8.92
  16  -5   0    3.66   33.48
  16  -5   0  -13.81   62.45
  16  -5   0   29.71   58.59
 -16   5   0   28.18   25.28
 -16   5   0   38.24   31.19
  15  -5   0  -30.00   50.62
  15  -5   0   51.63   25.54
  15  -5   0  112.90   39.95
  15  -5   0   51.33   51.90
 -15   5   0   46.22   29.65
 -15   5   0   67.49   25.81
  14  -5   0   51.27   42.06
  14  -5   0   75.91   34.64
  14  -5   0   36.54   38.62
  14  -5   0   34.81   23.67
 -14   5   0   20.00   25.58
 -14   5   0   31.04   20.78
  13  -5   0   67.19   32.94
  13  -5   0   96.63   39.89
  13  -5   0   91.88   28.61
  13  -5   0   71.16   26.54
  13  -5   0   -5.41   35.87
 -13   5   0   47.88   20.50
  12  -5   0   20.13    9.02
  12  -5   0   15.34    8.29
  12  -5   0    1.91   22.62
  12  -5   0   92.68   36.32
  12  -5   0   57.34   29.41
  12  -5   0    6.03   14.36
  12  -5   0   56.24   28.22
  12  -5   0   12.83   15.90
 -12   5   0   45.26   18.34
 -12   5   0   31.80   24.87
  11  -5   0   15.71   22.49
  11  -5   0    5.64   20.02
  11  -5   0   17.60   25.38
  11  -5   0   -7.40   23.57
  11  -5   0    1.91   13.62
  11  -5   0   15.27    8.00
  11  -5   0   16.39   16.54
  11  -5   0   11.68    7.82
  11  -5   0    2.26   21.71
 -11   5   0   21.51   21.55
  10  -5   0  138.18   38.46
  10  -5   0  100.18   15.92
  10  -5   0  147.35   33.88
  10  -5   0  155.10   36.16
  10  -5   0  131.64   31.09
  10  -5   0  183.96   30.31
  10  -5   0  100.39   15.17
  10  -5   0   81.73   22.29
  10  -5   0  104.29   26.38
 -10   5   0  122.83   27.10
 -10   5   0  158.27   31.76
   9  -5   0  110.27   26.43
   9  -5   0  161.09   29.77
   9  -5   0  255.35   40.62
   9  -5   0  164.63   21.94
   9  -5   0  284.95   39.99
   9  -5   0  185.81   20.73
   9  -5   0  187.97   38.75
   9  -5   0  217.43   33.84
   9  -5   0  131.44   29.59
   9  -5   0  316.86   44.20
  -9   5   0  209.02   35.28
  -9   5   0  176.05   31.03
  -9   5   0  170.32   20.14
  -9   5   0  224.78   34.32
   8  -5   0  180.92   26.54
   8  -5   0  253.95   37.16
   8  -5   0  327.13   46.06
   8  -5   0  224.69   38.49
   8  -5   0  319.80   47.77
   8  -5   0  208.42   33.23
   8  -5   0  337.18   49.10
   8  -5   0  228.73   25.46
   8  -5   0  195.64   34.36
  -8   5   0  243.04   25.92
  -8   5   0  276.14   36.01
  -8   5   0  268.31   37.15
  -8   5   0  262.78   39.33
   7  -5   0  269.74   41.88
   7  -5   0  251.39   36.60
   7  -5   0  242.06   34.86
   7  -5   0  237.65   28.19
   7  -5   0  232.85   33.93
   7  -5   0  329.03   41.84
   7  -5   0  223.44   35.12
   7  -5   0  245.33   26.43
  -7   5   0  240.40   27.28
  -7   5   0  303.43   39.03
  -7   5   0  265.06   35.16
  -7   5   0  248.38   38.01
   6  -5   0   -7.88    4.73
   6  -5   0    1.75    2.89
   6  -5   0    3.70   12.63
   6  -5   0   -5.25   10.40
   6  -5   0    7.00   10.70
   6  -5   0   14.12   10.18
   6  -5   0    5.90    7.22
   6  -5   0   16.15   10.60
  -6   5   0   -5.51    7.19
  -6   5   0    6.11   10.11
  -6   5   0   -0.55    9.83
  -6   5   0    3.68   11.08
  -6   5   0   11.16    5.47
   5  -5   0  137.14   17.76
   5  -5   0  172.18   24.25
   5  -5   0  141.54   25.47
   5  -5   0  148.50   22.20
   5  -5   0  108.51   20.28
   5  -5   0  151.81   24.48
   5  -5   0  131.94   14.69
  -5   5   0  135.27   25.65
  -5   5   0  168.76   24.25
  -5   5   0  148.48   16.82
  -5   5   0  113.03   20.71
  -5   5   0  146.02   23.76
  -5   5   0  112.77   22.65
   4  -5   0    2.61    7.92
   4  -5   0   14.60    6.17
   4  -5   0    4.88    9.18
   4  -5   0   12.84    9.70
   4  -5   0   15.00    8.46
   4  -5   0    4.22    5.30
  -4   5   0   14.00    5.77
  -4   5   0   15.09    9.76
  -4   5   0   13.86    9.86
  -4   5   0   27.37    8.33
  -4   5   0    2.69    7.85
  -4   5   0   34.47   14.07
   3  -5   0 4609.70  476.71
  -3   5   0 4736.99  477.10
   2  -5   0  838.03   87.60
   2  -5   0  855.85   88.99
   2  -5   0  781.64   87.03
   2  -5   0  804.89   85.07
   2  -5   0  843.82   86.65
   2  -5   0  824.84   85.36
   2  -5   0  850.42   87.09
  -2   5   0  803.36   85.10
  -2   5   0  836.86   85.57
  -2   5   0  794.25   86.35
  -2   5   0  765.62   86.65
  -2   5   0  926.17   88.15
  -2   5   0  822.68   88.90
  -2   5   0  822.34   87.26
   1  -5   0  239.50   27.80
   1  -5   0  218.38   25.18
   1  -5   0  190.93   25.69
   1  -5   0  219.24   26.29
   1  -5   0  226.38   24.68
   1  -5   0  241.99   27.79
   1  -5   0  224.79   26.63
   1  -5   0  228.08   25.57
   1  -5   0  230.35   24.00
  -1   5   0  232.92   25.88
  -1   5   0  216.70   23.95
  -1   5   0  208.08   27.89
  -1   5   0  230.28   25.13
  -1   5   0  247.77   28.30
  -1   5   0  223.83   26.27
  -1   5   0  220.53   26.40
  -1   5   0  221.26   25.75
   0  -5   0  459.97   45.78
   0  -5   0  431.34   45.61
   0  -5   0  424.36   44.42
   0  -5   0  413.17   45.09
   0  -5   0  429.73   45.27
   0  -5   0  421.75   46.30
   0  -5   0  445.04   45.04
   0  -5   0  453.03   45.75
   0  -5   0  413.62   47.71
   0   5   0  420.88   44.90
   0   5   0  412.36   48.28
   0   5   0  438.93   45.83
   0   5   0  437.31   45.72
   0   5   0  383.88   45.04
   0   5   0  421.52   44.36
   0   5   0  404.11   46.45
   0   5   0  414.18   45.32
  -1  -5   0 4938.73  486.69
   1   5   0 4688.14  486.35
  -2  -5   0 1112.92  109.40
  -2  -5   0 1092.40  108.61
  -2  -5   0 1089.44  109.38
  -2  -5   0 1150.45  108.93
  -2  -5   0  800.45  111.88
  -2  -5   0 1144.42  108.85
   2   5   0 1049.17  107.45
   2   5   0  989.20  108.39
   2   5   0 1018.53  107.17
   2   5   0 1048.86  108.12
   2   5   0 1128.74  109.58
   2   5   0 1037.64  108.67
  -3  -5   0 1115.62  120.65
  -3  -5   0 1099.34  119.80
  -3  -5   0 1209.94  119.38
  -3  -5   0 1121.29  118.99
  -3  -5   0 1187.03  120.52
  -3  -5   0 1147.87  119.73
   3   5   0 1173.26  119.95
   3   5   0 1210.95  120.81
   3   5   0 1241.31  119.80
   3   5   0 1170.15  119.78
  -4  -5   0  435.12   47.02
  -4  -5   0  487.80   48.74
  -4  -5   0  439.63   46.34
  -4  -5   0  452.85   48.53
  -4  -5   0  448.46   46.52
  -4  -5   0  410.97   46.75
  -4  -5   0  432.68   46.12
   4   5   0  414.03   46.40
   4   5   0  488.38   48.28
   4   5   0  447.04   46.65
   4   5   0  393.82   47.19
   4   5   0  469.18   47.24
   4   5   0  381.23   48.55
   4   5   0  444.17   45.10
  -5  -5   0  705.99   72.02
  -5  -5   0  735.47   72.79
  -5  -5   0  705.87   74.68
  -5  -5   0  687.26   72.84
  -5  -5   0  672.61   72.26
   5   5   0  712.76   73.63
   5   5   0  746.36   72.97
   5   5   0  728.43   72.96
   5   5   0  681.24   73.78
   5   5   0  688.87   72.05
   5   5   0  691.26   71.29
   5   5   0  548.04   72.89
  -6  -5   0  208.87   27.37
  -6  -5   0  213.50   24.33
  -6  -5   0  204.90   24.73
  -6  -5   0  182.89   24.37
  -6  -5   0  210.42   24.69
   6   5   0  180.95   31.88
   6   5   0  202.65   24.03
   6   5   0  209.21   23.46
   6   5   0  212.68   24.46
   6   5   0  187.57   22.93
   6   5   0  162.43   25.02
   6   5   0  198.90   25.83
   6   5   0  179.46   23.99
   6   5   0  212.30   25.93
  -7  -5   0  402.76   50.30
  -7  -5   0  420.81   52.77
  -7  -5   0  446.18   47.96
  -7  -5   0  476.46   50.76
   7   5   0  435.38   49.97
   7   5   0  507.49   53.05
   7   5   0  487.45   50.98
   7   5   0  449.88   51.76
   7   5   0  440.83   49.12
   7   5   0  456.03   50.28
   7   5   0  437.05   50.45
   7   5   0  496.82   48.71
  -8  -5   0  286.96   34.51
  -8  -5   0  255.20   29.73
  -8  -5   0  274.47   34.57
  -8  -5   0  283.13   37.18
   8   5   0  243.05   32.20
   8   5   0  252.28   33.59
   8   5   0  244.17   34.54
   8   5   0  279.86   33.28
   8   5   0  333.27   38.30
   8   5   0  278.84   31.07
   8   5   0  290.85   33.88
   8   5   0  265.19   33.95
   8   5   0  348.26   37.29
  -9  -5   0   42.83   17.39
  -9  -5   0   54.68   15.82
  -9  -5   0   81.35   16.68
   9   5   0   69.51   15.11
   9   5   0   55.49   13.84
   9   5   0   47.39   15.75
   9   5   0   41.31   14.48
   9   5   0   35.14   16.10
   9   5   0   52.87   14.62
   9   5   0   56.65   13.76
   9   5   0   38.19   18.23
 -10  -5   0   13.71   13.93
 -10  -5   0   18.22   15.41
 -10  -5   0   31.93   14.47
  10   5   0    7.06   12.64
  10   5   0   38.08   18.66
  10   5   0    7.41    8.68
  10   5   0   43.81   14.56
  10   5   0   23.04   11.62
  10   5   0   29.78   12.97
  10   5   0    6.39   17.69
  10   5   0   36.62   15.21
 -11  -5   0  115.94   25.74
 -11  -5   0  136.86   30.53
 -11  -5   0  195.49   30.25
  11   5   0  130.37   26.28
  11   5   0  161.07   33.59
  11   5   0  166.63   25.82
  11   5   0  149.63   25.01
  11   5   0  116.28   23.37
  11   5   0  172.17   33.10
  11   5   0  163.64   25.66
  11   5   0  105.92   26.74
 -12  -5   0   37.75   19.08
 -12  -5   0   35.92   20.79
 -12  -5   0   24.28   17.19
  12   5   0   41.13   26.01
  12   5   0   21.11   14.58
  12   5   0   64.77   24.20
  12   5   0   56.98   17.84
  12   5   0   41.73   17.57
  12   5   0   32.17   25.30
  12   5   0   59.86   18.96
  12   5   0   27.25   13.48
 -13  -5   0   10.28   18.99
 -13  -5   0   12.66   21.42
 -13  -5   0   15.31   19.15
  13   5   0   27.83   17.19
  13   5   0   15.27   16.61
  13   5   0   17.36   24.27
  13   5   0   -8.96   26.45
  13   5   0  -11.57    5.75
  13   5   0   38.76   18.41
 -14  -5   0   39.19   22.43
 -14  -5   0   55.61   28.06
 -14  -5   0   87.52   28.53
  14   5   0   58.05   20.23
  14   5   0   53.02   32.14
  14   5   0  -20.14   31.81
 -15  -5   0  139.24   32.87
 -15  -5   0  174.75   36.39
 -15  -5   0  143.32   35.37
  15   5   0    9.50   41.06
  15   5   0  156.98   26.36
 -16  -5   0   21.91   31.97
 -16  -5   0   15.52   24.07
 -16  -5   0   -2.72   26.17
  16   5   0  -17.43    9.47
  16   5   0   54.26   48.84
  16   5   0   -2.72    2.83
  16  -6   0   98.14   72.97
  16  -6   0  -46.11   70.20
  16  -6   0   -4.56   36.14
 -16   6   0   48.56   32.52
 -16   6   0   -1.94   21.92
  15  -6   0  135.62   31.46
  15  -6   0  160.05   46.69
  15  -6   0  -12.32   49.87
  15  -6   0  214.42   60.42
 -15   6   0  179.75   35.44
 -15   6   0  210.17   44.83
  14  -6   0   27.50   43.32
  14  -6   0    5.70   29.51
  14  -6   0   48.18   45.70
  14  -6   0  -28.76   36.91
 -14   6   0   23.51   19.96
 -14   6   0  -11.32   22.71
  13  -6   0   -2.82   17.33
  13  -6   0   16.58   37.61
  13  -6   0   36.16   32.35
  13  -6   0  -10.11   26.73
  13  -6   0    7.22   14.40
  13  -6   0    0.66    1.76
 -13   6   0   20.19   17.72
  12  -6   0   52.68   33.27
  12  -6   0   11.45    7.37
  12  -6   0   -0.25   19.39
  12  -6   0   35.66   32.72
  12  -6   0   23.64   18.24
  12  -6   0   17.81   25.69
 -12   6   0   18.34   16.31
  11  -6   0  179.24   41.83
  11  -6   0  170.59   40.95
  11  -6   0  191.66   42.22
  11  -6   0  191.78   37.52
  11  -6   0   92.47   30.29
  11  -6   0  104.98   29.58
  11  -6   0  109.42   18.25
  11  -6   0  161.47   33.52
 -11   6   0  160.88   35.96
  10  -6   0   87.77   29.46
  10  -6   0  103.83   27.78
  10  -6   0   70.43   31.05
  10  -6   0   91.68   11.67
  10  -6   0   73.90   13.92
  10  -6   0   62.46   23.17
  10  -6   0   90.14   28.29
  10  -6   0   69.30   23.30
  10  -6   0  159.16   36.00
  10  -6   0   91.05   22.94
 -10   6   0   63.10   23.77
 -10   6   0   51.69   25.22
   9  -6   0  155.06   33.92
   9  -6   0  106.30   13.82
   9  -6   0   79.22   22.69
   9  -6   0  125.71   27.38
   9  -6   0  124.98   17.19
   9  -6   0  128.19   34.20
   9  -6   0  145.36   28.21
   9  -6   0   79.37   25.15
   9  -6   0  103.37   23.72
   9  -6   0   83.88   27.74
  -9   6   0  151.75   28.67
  -9   6   0  100.83   25.31
  -9   6   0  121.38   15.24
  -9   6   0  126.10   27.66
   8  -6   0  177.08   35.01
   8  -6   0  107.43   22.22
   8  -6   0  102.33   25.88
   8  -6   0  173.55   34.72
   8  -6   0  111.25   23.55
   8  -6   0  101.85   15.73
   8  -6   0   99.11   23.55
   8  -6   0   88.71   12.17
   8  -6   0  105.21   26.23
  -8   6   0  138.00   24.89
  -8   6   0  105.47   23.29
  -8   6   0   89.13   14.13
  -8   6   0  125.71   26.33
   7  -6   0  304.81   46.86
   7  -6   0  318.12   44.29
   7  -6   0  257.91   27.21
   7  -6   0  315.35   40.48
   7  -6   0  221.62   36.89
   7  -6   0  226.62   35.51
   7  -6   0  229.25   29.64
   7  -6   0  272.48   40.65
  -7   6   0  327.95   42.03
  -7   6   0  322.61   40.28
  -7   6   0  224.84   35.98
  -7   6   0  259.90   29.24
   6  -6   0 1147.78  128.94
   6  -6   0 1202.79  126.95
   6  -6   0 1313.12  135.35
   6  -6   0 1308.14  135.99
   6  -6   0 1299.55  138.74
   6  -6   0 1259.16  132.70
   6  -6   0 1243.36  133.48
  -6   6   0 1227.24  132.99
  -6   6   0 1217.45  134.16
  -6   6   0 1234.95  128.61
  -6   6   0 1377.11  134.17
  -6   6   0 1410.86  140.01
   5  -6   0  288.65   40.50
   5  -6   0  337.58   42.91
   5  -6   0  326.39   37.04
   5  -6   0  316.14   41.82
   5  -6   0  401.08   41.56
   5  -6   0  312.65   44.13
  -5   6   0  339.85   36.75
  -5   6   0  302.95   40.92
  -5   6   0  304.71   43.82
  -5   6   0  370.54   41.77
  -5   6   0  371.59   42.46
  -5   6   0  375.03   42.96
   4  -6   0  211.46   31.94
   4  -6   0  229.26   30.11
   4  -6   0  241.95   33.33
   4  -6   0  225.62   29.36
   4  -6   0  212.72   29.00
   4  -6   0  189.76   25.49
  -4   6   0  230.94   36.26
  -4   6   0  220.47   31.73
  -4   6   0  223.41   25.65
  -4   6   0  228.85   29.38
  -4   6   0  235.52   25.63
  -4   6   0  233.83   30.88
  -4   6   0  222.73   29.73
   3  -6   0 1243.01  124.40
   3  -6   0 1266.44  123.68
   3  -6   0 1143.83  121.17
   3  -6   0 1167.58  124.46
   3  -6   0 1206.58  126.24
   3  -6   0 1149.21  123.09
  -3   6   0 1131.76  123.50
  -3   6   0 1250.34  121.12
  -3   6   0 1187.77  123.14
  -3   6   0 1207.17  124.74
  -3   6   0 1225.62  126.81
  -3   6   0 1215.29  121.53
  -3   6   0 1013.25  120.44
  -3   6   0 1162.58  123.61
   2  -6   0 1778.30  182.02
   2  -6   0 1742.51  184.26
   2  -6   0 1874.85  183.36
   2  -6   0 1732.23  182.50
   2  -6   0 1699.08  180.73
  -2   6   0 1790.12  183.01
  -2   6   0 1822.63  181.90
  -2   6   0 1750.51  183.11
  -2   6   0 1745.14  180.50
  -2   6   0 1736.51  182.18
  -2   6   0 1808.23  184.72
   1  -6   0  860.65   83.99
   1  -6   0  788.65   85.47
   1  -6   0  842.16   85.55
   1  -6   0  791.39   84.24
   1  -6   0  771.06   81.78
   1  -6   0  837.92   84.65
   1  -6   0  755.83   82.82
   1  -6   0  770.92   82.47
   1  -6   0  756.72   83.23
  -1   6   0  693.22   85.16
  -1   6   0  857.74   83.80
  -1   6   0  842.94   83.63
  -1   6   0  800.02   81.73
  -1   6   0  753.78   85.69
  -1   6   0  835.35   83.13
  -1   6   0  859.20   84.85
  -1   6   0  779.56   83.85
   0  -6   0  450.69   49.72
   0  -6   0  471.53   48.98
   0  -6   0  451.02   50.23
   0  -6   0  454.90   49.94
   0  -6   0  428.50   50.17
   0  -6   0  446.62   51.18
   0  -6   0  530.79   50.73
   0  -6   0  527.87   53.68
   0  -6   0  453.99   49.77
   0   6   0  461.93   50.08
   0   6   0  477.06   50.05
   0   6   0  454.82   49.46
   0   6   0  496.61   50.90
   0   6   0  467.14   51.61
   0   6   0  442.55   53.77
   0   6   0  456.93   48.84
   0   6   0  504.44   50.63
  -1  -6   0  425.10   48.06
  -1  -6   0  390.97   42.88
  -1  -6   0  345.10   42.38
  -1  -6   0  403.21   43.92
  -1  -6   0  422.09   43.47
  -1  -6   0  375.63   42.84
  -1  -6   0  425.35   44.22
  -1  -6   0  418.41   43.25
  -1  -6   0  421.23   43.34
   1   6   0  425.60   43.35
   1   6   0  387.53   42.75
   1   6   0  373.42   44.08
   1   6   0  409.89   42.95
   1   6   0  403.97   43.83
   1   6   0  397.10   43.31
   1   6   0  409.76   43.55
  -2  -6   0  265.43   30.80
  -2  -6   0  290.21   31.72
  -2  -6   0  257.98   31.26
  -2  -6   0  220.90   32.69
  -2  -6   0  292.03   30.29
  -2  -6   0  251.16   31.01
  -2  -6   0  299.09   32.16
  -2  -6   0  262.35   31.54
  -2  -6   0  294.90   39.29
   2   6   0  315.34   30.09
   2   6   0  266.02   30.52
   2   6   0  312.43   31.71
   2   6   0  286.09   29.11
   2   6   0  264.90   29.79
   2   6   0  311.33   32.77
  -3  -6   0 1140.35  119.73
  -3  -6   0 1094.38  118.90
  -3  -6   0 1088.71  120.72
  -3  -6   0 1305.36  121.42
  -3  -6   0 1182.63  120.18
  -3  -6   0 1277.20  119.69
  -3  -6   0 1160.42  120.17
   3   6   0 1204.16  120.25
   3   6   0 1200.59  121.37
   3   6   0 1141.58  119.06
   3   6   0 1112.61  117.65
   3   6   0 1165.80  120.14
  -4  -6   0 1434.93  140.56
  -4  -6   0 1305.47  140.50
  -4  -6   0 1329.07  142.24
  -4  -6   0 1339.45  142.85
  -4  -6   0 1384.41  141.85
  -4  -6   0 1346.61  141.34
   4   6   0 1478.84  141.58
   4   6   0 1375.53  139.17
   4   6   0 1316.81  139.08
   4   6   0 1394.03  141.80
   4   6   0 1383.48  142.66
   4   6   0 1465.74  141.62
  -5  -6   0  176.32   24.01
  -5  -6   0  193.37   22.66
  -5  -6   0  173.05   22.26
  -5  -6   0  147.85   18.84
  -5  -6   0  188.02   21.22
  -5  -6   0  160.89   23.35
   5   6   0  199.00   24.66
   5   6   0  147.18   20.33
   5   6   0  166.75   22.34
   5   6   0  142.98   18.69
   5   6   0  135.83   16.85
   5   6   0  161.66   22.90
   5   6   0  120.81   23.29
  -6  -6   0    1.89    6.32
  -6  -6   0    9.53   10.74
  -6  -6   0    7.53    7.49
  -6  -6   0    0.05    7.30
   6   6   0  -13.03    8.51
   6   6   0    4.74    7.14
   6   6   0    2.04    4.32
   6   6   0    2.78   10.23
   6   6   0    7.30    7.77
   6   6   0   18.53   11.80
   6   6   0    9.08    7.05
   6   6   0    9.03    5.13
   6   6   0    5.51    8.70
  -7  -6   0  494.80   50.32
  -7  -6   0  467.00   51.59
  -7  -6   0  504.95   52.33
  -7  -6   0  441.29   54.50
   7   6   0  442.05   51.80
   7   6   0  443.81   53.45
   7   6   0  487.06   53.29
   7   6   0  427.48   50.14
   7   6   0  464.55   51.28
   7   6   0  489.43   51.97
   7   6   0  444.29   53.42
   7   6   0  493.60   53.11
   7   6   0  441.39   49.64
  -8  -6   0  669.21   77.04
  -8  -6   0  748.71   74.66
  -8  -6   0  646.06   70.60
  -8  -6   0  702.52   74.55
   8   6   0  618.50   75.65
   8   6   0  687.54   74.16
   8   6   0  704.50   75.16
   8   6   0  720.17   74.33
   8   6   0  797.57   72.55
   8   6   0  603.95   73.55
   8   6   0  795.96   82.25
   8   6   0  628.79   72.11
   8   6   0  694.31   76.32
  -9  -6   0  282.11   33.02
  -9  -6   0  228.25   33.16
  -9  -6   0  253.92   37.72
   9   6   0  222.48   31.08
   9   6   0  242.06   36.32
   9   6   0  219.07   29.37
   9   6   0  260.30   35.43
   9   6   0  282.70   34.08
   9   6   0  200.45   31.75
   9   6   0  221.97   33.04
 -10  -6   0   53.71   16.28
 -10  -6   0   52.48   16.61
 -10  -6   0   42.20   20.10
  10   6   0   50.87   13.83
  10   6   0   52.93   13.96
  10   6   0   48.36   19.23
  10   6   0   55.31   17.80
  10   6   0   64.78   20.52
  10   6   0   41.75   20.67
  10   6   0   28.00   13.02
  10   6   0   81.32   18.62
 -11  -6   0   20.27   19.64
 -11  -6   0   28.81   15.88
 -11  -6   0    6.00   13.82
  11   6   0   23.20   19.15
  11   6   0    9.97   19.44
  11   6   0   24.26   22.99
  11   6   0   14.92   11.66
  11   6   0    2.34    9.79
  11   6   0   25.76   13.33
  11   6   0   21.74   16.45
  11   6   0   11.10   14.83
 -12  -6   0  355.73   50.86
 -12  -6   0  390.25   48.22
 -12  -6   0  286.46   44.10
  12   6   0  347.31   43.79
  12   6   0  246.79   49.02
  12   6   0  338.67   41.92
  12   6   0  356.12   49.36
  12   6   0  284.00   44.40
  12   6   0  215.32   40.39
  12   6   0  372.47   44.24
 -13  -6   0  116.62   26.66
 -13  -6   0   98.43   30.74
 -13  -6   0   95.62   25.59
  13   6   0  102.91   24.68
  13   6   0   87.57   23.85
  13   6   0   94.19   34.33
  13   6   0  105.25   31.02
 -14  -6   0   18.90   20.01
 -14  -6   0   65.95   26.07
 -14  -6   0   42.48   21.99
  14   6   0   44.74   34.88
  14   6   0  -38.97   29.90
  14   6   0   10.48    9.02
  14   6   0   21.90   19.14
 -15  -6   0    6.17   25.78
 -15  -6   0    6.54   21.67
 -15  -6   0   21.50   22.83
  15   6   0   13.73   39.33
  15   6   0    0.31    2.72
  15   6   0   15.04   18.91
  15   6   0   14.71    7.08
 -16  -6   0   78.00   32.30
 -16  -6   0   21.13   24.64
  16   6   0   69.35   19.90
  16   6   0   57.50   10.69
  16   6   0  -40.50   48.88
  16  -7   0  -14.29   65.92
  16  -7   0  -57.64   74.74
  16  -7   0   -7.40   37.88
 -16   7   0   35.43   34.73
 -16   7   0   -7.95   20.47
  15  -7   0   -2.82   55.28
  15  -7   0    1.85   14.48
  15  -7   0  149.97   60.02
  15  -7   0   23.30   34.99
 -15   7   0  107.15   37.37
 -15   7   0   65.65   23.80
  14  -7   0    6.03   45.39
  14  -7   0    2.24   18.70
  14  -7   0   76.62   35.81
  14  -7   0  154.47   50.62
 -14   7   0   48.13   30.02
 -14   7   0   -7.24   17.20
  13  -7   0   90.20   41.21
  13  -7   0   48.73   47.79
  13  -7   0  104.50   36.26
  13  -7   0   76.60   31.22
  13  -7   0   52.12   32.14
 -13   7   0   51.85   21.66
  12  -7   0  239.22   46.84
  12  -7   0  206.64   46.01
  12  -7   0  339.82   57.59
  12  -7   0  200.64   50.00
  12  -7   0  186.32   54.98
 -12   7   0  199.02   34.28
  11  -7   0  356.59   60.13
  11  -7   0  375.83   47.05
  11  -7   0  617.89   80.48
  11  -7   0  497.96   70.94
  11  -7   0  495.46   77.41
  11  -7   0  431.39   66.88
  11  -7   0  512.77   74.83
 -11   7   0  437.32   64.81
  10  -7   0  -18.21   19.78
  10  -7   0    9.09   20.71
  10  -7   0    9.17    8.85
  10  -7   0   16.88   26.19
  10  -7   0   23.51   18.76
  10  -7   0    8.74   16.90
  10  -7   0   17.97   18.05
  10  -7   0   12.20   23.64
  10  -7   0    5.23   14.09
 -10   7   0    4.83    7.07
 -10   7   0    0.31   20.10
   9  -7   0  237.73   45.96
   9  -7   0  136.16   35.29
   9  -7   0  182.61   34.78
   9  -7   0  202.96   25.01
   9  -7   0  141.58   30.12
   9  -7   0  210.99   42.68
   9  -7   0  174.90   34.61
   9  -7   0  191.17   34.43
   9  -7   0  169.07   33.08
  -9   7   0  229.45   36.90
  -9   7   0  158.60   32.13
  -9   7   0  172.70   35.69
  -9   7   0  190.48   22.77
   8  -7   0  209.09   36.88
   8  -7   0  218.14   41.22
   8  -7   0  193.96   32.87
   8  -7   0  255.73   37.67
   8  -7   0  225.95   42.02
   8  -7   0  202.17   22.40
   8  -7   0  221.34   36.92
   8  -7   0  259.01   41.32
   8  -7   0  204.44   26.58
  -8   7   0  283.01   38.85
  -8   7   0  270.63   36.99
  -8   7   0  252.49   39.35
  -8   7   0  211.89   25.75
   7  -7   0  745.02   89.97
   7  -7   0  772.93   81.76
   7  -7   0  758.73   84.70
   7  -7   0  734.31   89.70
   7  -7   0  860.65   93.16
   7  -7   0  883.15   93.74
   7  -7   0  852.20   96.57
   7  -7   0  895.16   90.51
  -7   7   0  857.13   90.28
  -7   7   0  852.78   92.21
  -7   7   0  777.26   84.25
  -7   7   0  888.19   91.40
   6  -7   0   97.44   21.79
   6  -7   0   91.37   15.19
   6  -7   0   92.23   21.22
   6  -7   0   84.36    9.88
   6  -7   0  103.80   21.66
   6  -7   0   92.49   26.75
   6  -7   0   82.60   18.98
  -6   7   0  107.80   21.69
  -6   7   0   93.13   14.24
  -6   7   0   88.43   21.28
  -6   7   0   61.86   18.81
  -6   7   0   79.30   24.76
   5  -7   0  256.84   34.27
   5  -7   0  269.08   37.51
   5  -7   0  274.86   41.51
   5  -7   0  247.70   37.28
   5  -7   0  220.12   34.42
   5  -7   0  203.58   28.28
  -5   7   0  243.74   35.03
  -5   7   0  262.03   42.00
  -5   7   0  234.64   28.64
  -5   7   0  242.29   28.44
  -5   7   0  257.23   33.43
  -5   7   0  294.39   37.99
  -5   7   0  279.81   38.67
   4  -7   0   25.35   13.20
   4  -7   0   32.15   15.12
   4  -7   0   48.55    6.16
   4  -7   0   72.89   15.58
   4  -7   0   29.29    9.45
   4  -7   0   27.97   10.76
   4  -7   0   29.99   12.75
  -4   7   0   50.76   14.36
  -4   7   0   30.97    8.83
  -4   7   0   30.82   12.56
  -4   7   0   20.56   11.72
  -4   7   0   44.53   16.19
  -4   7   0   45.26   14.16
  -4   7   0   34.83    9.36
   3  -7   0  554.78   61.74
   3  -7   0  633.77   67.67
   3  -7   0  606.30   64.26
   3  -7   0  667.72   67.95
   3  -7   0  658.89   70.10
   3  -7   0  558.31   66.32
   3  -7   0  584.96   66.19
  -3   7   0  521.01   66.88
  -3   7   0  635.44   64.05
  -3   7   0  634.82   66.15
  -3   7   0  637.40   67.07
  -3   7   0  592.64   64.51
  -3   7   0  639.13   67.73
  -3   7   0  563.57   62.88
  -3   7   0  647.51   70.23
   2  -7   0    6.65    8.67
   2  -7   0    0.62    3.89
   2  -7   0    6.71    6.41
   2  -7   0   15.78    8.92
   2  -7   0   -1.77    8.31
   2  -7   0    6.60    7.49
   2  -7   0   18.82    9.32
  -2   7   0   13.72   11.38
  -2   7   0    7.18    4.16
  -2   7   0   17.31    8.93
  -2   7   0   10.69    6.69
  -2   7   0    9.15    7.35
  -2   7   0    7.17    8.12
  -2   7   0    6.74   10.16
  -2   7   0    8.83    7.43
   1  -7   0   53.48    8.02
   1  -7   0   49.77   10.25
   1  -7   0   40.15    9.90
   1  -7   0   31.47    9.61
   1  -7   0   50.70   13.65
   1  -7   0   41.70   12.91
   1  -7   0   32.86    8.19
   1  -7   0   59.81   12.19
   1  -7   0   42.33    9.90
  -1   7   0   27.23    8.43
  -1   7   0   37.79   10.16
  -1   7   0   25.34   13.69
  -1   7   0   51.05   10.02
  -1   7   0   29.12    9.82
  -1   7   0   38.63   11.66
  -1   7   0   25.45   10.75
  -1   7   0   38.34    6.98
   0  -7   0  128.93   18.13
   0  -7   0  108.55   17.35
   0  -7   0  136.61   15.90
   0  -7   0  137.84   21.57
   0  -7   0  136.38   18.59
   0  -7   0  100.88   16.26
   0  -7   0   91.77   15.78
   0  -7   0  138.43   19.65
   0  -7   0  140.95   17.56
   0   7   0  102.21   16.34
   0   7   0  106.76   14.17
   0   7   0  133.11   19.63
   0   7   0   84.49   14.67
   0   7   0   93.19   16.10
   0   7   0  127.68   19.26
   0   7   0   68.13   19.90
   0   7   0  127.36   17.24
  -1  -7   0  553.79   58.80
  -1  -7   0  622.53   59.03
  -1  -7   0  579.11   59.00
  -1  -7   0  536.41   59.38
  -1  -7   0  538.01   57.95
  -1  -7   0  554.19   58.54
  -1  -7   0  550.61   63.71
  -1  -7   0  561.29   58.54
  -1  -7   0  568.64   60.06
   1   7   0  528.31   58.02
   1   7   0  511.78   58.76
   1   7   0  544.84   59.88
   1   7   0  541.28   59.36
   1   7   0  553.98   58.94
   1   7   0  493.33   57.27
   1   7   0  583.99   58.61
  -2  -7   0  270.61   30.68
  -2  -7   0  290.53   39.73
  -2  -7   0  300.66   31.91
  -2  -7   0  288.94   30.22
  -2  -7   0  261.96   31.33
  -2  -7   0  235.57   34.23
  -2  -7   0  214.33   31.27
  -2  -7   0  285.12   31.86
  -2  -7   0  271.01   31.36
   2   7   0  274.64   28.75
   2   7   0  261.13   29.95
   2   7   0  285.75   30.86
   2   7   0  264.91   29.71
   2   7   0  319.98   32.12
   2   7   0  297.43   33.31
  -3  -7   0  240.25   31.87
  -3  -7   0  251.71   32.18
  -3  -7   0  306.73   30.81
  -3  -7   0  259.35   41.96
  -3  -7   0  277.98   33.35
  -3  -7   0  288.01   32.21
  -3  -7   0  300.79   30.91
  -3  -7   0  267.90   33.14
   3   7   0  282.08   32.80
   3   7   0  307.55   34.62
   3   7   0  282.99   30.72
  -4  -7   0  210.53   25.79
  -4  -7   0  186.67   21.89
  -4  -7   0  190.99   26.55
  -4  -7   0   93.69   30.72
  -4  -7   0  237.90   24.24
  -4  -7   0  200.73   22.84
  -4  -7   0  226.72   26.38
  -4  -7   0  203.27   24.84
   4   7   0  229.68   25.55
   4   7   0  239.13   28.89
   4   7   0  224.95   25.27
   4   7   0  187.22   22.31
  -5  -7   0  593.25   66.86
  -5  -7   0  605.09   63.80
  -5  -7   0  573.47   65.99
  -5  -7   0  569.69   62.47
   5   7   0  564.14   63.78
   5   7   0  644.60   63.54
   5   7   0  585.14   65.82
   5   7   0  634.60   64.70
  -6  -7   0 1265.02  129.98
  -6  -7   0 1074.49  127.81
  -6  -7   0 1168.83  126.15
   6   7   0 1298.06  127.95
   6   7   0 1214.28  128.79
   6   7   0 1252.70  126.90
   6   7   0 1244.18  125.98
   6   7   0 1233.46  124.25
   6   7   0 1303.23  124.74
   6   7   0 1183.28  129.42
   6   7   0 1230.45  126.77
  -7  -7   0  667.14   72.24
  -7  -7   0  637.78   73.56
  -7  -7   0  626.48   72.66
  -7  -7   0  759.01   77.07
   7   7   0  644.44   72.52
   7   7   0  669.45   74.10
   7   7   0  696.34   73.47
   7   7   0  696.30   70.25
   7   7   0  718.24   74.97
   7   7   0  694.74   72.40
   7   7   0  693.46   73.71
   7   7   0  597.65   76.23
   7   7   0  730.24   72.16
  -8  -7   0  178.76   27.03
  -8  -7   0  173.84   31.37
  -8  -7   0  202.82   26.76
  -8  -7   0  208.93   22.78
   8   7   0  146.87   24.72
   8   7   0  130.44   27.59
   8   7   0  188.50   27.82
   8   7   0  190.72   22.92
   8   7   0  233.03   30.79
   8   7   0  200.55   28.35
   8   7   0  211.16   32.60
   8   7   0  205.42   25.88
   8   7   0  190.17   27.49
  -9  -7   0  192.09   28.99
  -9  -7   0  252.59   37.12
  -9  -7   0  209.80   30.51
   9   7   0  235.15   32.50
   9   7   0  200.98   31.59
   9   7   0  198.88   29.59
   9   7   0  198.57   26.73
   9   7   0  192.27   28.78
   9   7   0  226.61   30.97
   9   7   0  182.96   25.62
   9   7   0  202.55   33.76
   9   7   0  244.57   34.87
 -10  -7   0  780.53   81.94
 -10  -7   0  804.82   82.72
 -10  -7   0  769.43   86.07
  10   7   0  732.73   78.98
  10   7   0  669.62   83.45
  10   7   0  686.57   83.57
  10   7   0  873.05   83.45
  10   7   0  708.95   84.77
  10   7   0  891.59   82.46
  10   7   0  685.55   80.76
  10   7   0  625.55   80.58
 -11  -7   0  352.77   47.96
 -11  -7   0  287.43   41.25
 -11  -7   0  344.97   40.41
  11   7   0  259.66   43.95
  11   7   0  316.87   40.70
  11   7   0  243.34   38.20
  11   7   0  270.05   43.22
  11   7   0  288.83   36.43
  11   7   0  318.81   41.21
  11   7   0  236.00   39.01
 -12  -7   0   13.81   16.57
 -12  -7   0    1.00   20.08
 -12  -7   0   25.01   16.81
  12   7   0   12.92   23.48
  12   7   0   19.97   13.05
  12   7   0    3.72   24.14
  12   7   0   29.29   19.46
  12   7   0    7.95   11.02
 -13  -7   0    8.81   18.14
 -13  -7   0  -11.52   15.47
 -13  -7   0  -21.06   21.08
  13   7   0  -29.78   27.19
  13   7   0   15.62   13.16
  13   7   0  -10.53   18.31
  13   7   0   -3.70   28.01
 -14  -7   0   59.44   25.06
 -14  -7   0   84.05   25.75
 -14  -7   0   52.96   27.61
  14   7   0   58.83   20.82
  14   7   0   50.35   23.51
  14   7   0   72.74   35.96
 -15  -7   0   32.27   22.19
 -15  -7   0   10.88   20.69
 -15  -7   0   45.79   30.14
  15   7   0   -1.13    2.68
  15   7   0    8.84   20.37
  15   7   0  -12.96   38.31
 -16  -7   0  -27.86   24.41
 -16  -7   0   19.85   23.65
  16   7   0  -38.74   49.40
  16   7   0   -9.19   20.47
  15  -8   0   54.63   30.53
  15  -8   0   86.51   68.13
  15  -8   0   52.81   37.52
 -15   8   0   32.17   31.77
 -15   8   0   60.86   24.91
  14  -8   0   60.58   56.90
  14  -8   0   16.66   25.46
  14  -8   0    2.91   51.49
  14  -8   0   24.19   32.99
  14  -8   0    3.42    5.51
 -14   8   0   -4.56   17.59
 -14   8   0  -16.13   25.64
  13  -8   0   77.87   49.86
  13  -8   0   59.37   33.66
  13  -8   0   99.06   34.10
  13  -8   0   44.74   23.72
  13  -8   0  132.29   49.44
 -13   8   0   68.95   21.42
  12  -8   0   31.02   22.91
  12  -8   0   39.43   20.87
  12  -8   0   51.97   39.14
  12  -8   0   21.00   39.94
  12  -8   0   59.92   30.96
 -12   8   0   10.73   15.93
  11  -8   0  147.18   37.13
  11  -8   0  159.59   35.61
  11  -8   0  121.37   20.09
  11  -8   0  143.82   45.22
  11  -8   0  180.97   38.94
  11  -8   0   98.75   42.27
  11  -8   0  138.85   31.22
  11  -8   0  132.24   39.04
  10  -8   0  106.19   29.20
  10  -8   0   46.64   27.95
  10  -8   0   67.22   34.38
  10  -8   0   61.56   22.63
  10  -8   0   43.92   21.34
  10  -8   0  121.50   36.61
  10  -8   0   58.89   25.25
  10  -8   0   59.59   14.09
 -10   8   0   81.25   28.13
 -10   8   0   81.46   13.58
   9  -8   0  271.86   52.19
   9  -8   0  173.21   37.18
   9  -8   0  165.43   33.52
   9  -8   0  223.32   40.62
   9  -8   0  269.62   43.67
   9  -8   0  190.67   39.00
   9  -8   0  244.51   42.98
   9  -8   0  200.24   27.87
   9  -8   0  266.68   48.40
  -9   8   0  192.57   37.47
  -9   8   0  217.43   27.03
  -9   8   0  217.61   40.46
  -9   8   0  221.23   38.95
   8  -8   0  -18.05   17.53
   8  -8   0    6.92   12.57
   8  -8   0   -0.31    8.58
   8  -8   0    5.59   21.79
   8  -8   0  -19.97   13.70
   8  -8   0    6.00   16.12
   8  -8   0  -17.15   22.75
   8  -8   0   22.75   17.87
  -8   8   0  -10.15   15.56
  -8   8   0   -6.47   17.85
  -8   8   0    4.56   16.01
  -8   8   0    4.68    9.05
   7  -8   0  138.42   28.97
   7  -8   0  182.48   32.82
   7  -8   0  135.86   25.85
   7  -8   0  155.61   21.20
   7  -8   0  130.11   28.33
   7  -8   0  160.06   37.31
   7  -8   0  151.64   31.85
  -7   8   0  177.75   31.67
  -7   8   0   77.45   25.64
  -7   8   0  119.37   19.60
  -7   8   0  158.79   29.09
   6  -8   0   54.20   18.19
   6  -8   0   55.70   19.89
   6  -8   0   38.27    5.31
   6  -8   0   35.69   15.53
   6  -8   0   43.56   15.18
   6  -8   0   22.92   11.04
   6  -8   0   47.33   19.16
  -6   8   0   49.53   11.80
  -6   8   0   34.10   16.88
  -6   8   0   54.53   18.41
  -6   8   0   26.10   14.82
  -6   8   0   45.49   11.78
   5  -8   0  139.84   28.60
   5  -8   0  148.33   25.19
   5  -8   0  170.58   22.64
   5  -8   0  149.10   26.64
   5  -8   0  194.43   35.55
   5  -8   0  119.89   16.44
   5  -8   0  139.51   27.03
  -5   8   0  158.03   27.94
  -5   8   0  221.73   23.22
  -5   8   0  196.53   34.65
  -5   8   0  155.51   21.34
  -5   8   0  220.78   30.96
  -5   8   0  268.95   36.32
  -5   8   0  147.61   25.90
   4  -8   0   15.05   11.60
   4  -8   0    8.80   11.39
   4  -8   0    9.49   12.37
   4  -8   0   12.47    9.11
   4  -8   0   -0.17    7.73
   4  -8   0    8.33    4.08
   4  -8   0   12.66   13.64
  -4   8   0   -9.82   11.64
  -4   8   0    0.62    7.85
  -4   8   0    6.52   10.31
  -4   8   0   -5.62    6.55
  -4   8   0   14.79   11.68
  -4   8   0    6.24   12.10
  -4   8   0   -3.81    5.88
   3  -8   0   18.74   11.91
   3  -8   0   20.06   12.08
   3  -8   0   11.99    7.65
   3  -8   0   14.20    8.95
   3  -8   0   11.56    4.99
   3  -8   0   22.78   13.93
   3  -8   0   12.14   10.68
  -3   8   0   22.49   10.38
  -3   8   0   33.50   13.33
  -3   8   0   25.89   10.87
  -3   8   0    5.33    8.58
  -3   8   0   14.56    9.85
  -3   8   0   13.78   13.28
  -3   8   0   15.76   10.67
  -3   8   0   17.04    5.83
   2  -8   0  447.20   49.91
   2  -8   0  403.66   48.63
   2  -8   0  421.94   48.43
   2  -8   0  432.02   50.26
   2  -8   0  379.19   46.08
   2  -8   0  408.72   43.81
   2  -8   0  430.26   47.71
  -2   8   0  424.81   48.46
  -2   8   0  428.20   50.53
  -2   8   0  488.73   48.64
  -2   8   0  429.08   46.18
  -2   8   0  352.15   50.60
  -2   8   0  391.12   43.50
  -2   8   0  424.20   47.21
  -2   8   0  406.46   47.14
   1  -8   0  146.13   20.19
   1  -8   0  201.90   25.62
   1  -8   0  190.75   26.59
   1  -8   0  147.03   18.95
   1  -8   0  188.23   24.10
   1  -8   0  173.43   26.16
   1  -8   0  119.83   21.97
   1  -8   0  174.33   23.37
  -1   8   0  163.69   23.95
  -1   8   0  148.30   21.68
  -1   8   0  148.70   21.74
  -1   8   0  215.73   25.90
  -1   8   0  151.94   22.71
  -1   8   0  144.12   26.80
  -1   8   0  194.14   25.15
  -1   8   0  142.90   18.39
   0  -8   0  151.40   22.78
   0  -8   0  113.31   18.94
   0  -8   0  150.58   20.62
   0  -8   0  151.07   18.80
   0  -8   0  123.58   19.35
   0  -8   0  152.51   20.27
   0  -8   0  159.65   18.55
   0  -8   0  198.09   26.69
   0  -8   0  119.29   20.08
   0   8   0  134.84   26.19
   0   8   0  114.76   16.39
   0   8   0  151.87   20.43
   0   8   0  113.51   17.75
   0   8   0  112.95   18.96
   0   8   0  128.69   19.48
   0   8   0  134.24   21.36
   0   8   0  123.08   20.80
  -1  -8   0  251.44   30.23
  -1  -8   0  254.94   29.90
  -1  -8   0  263.64   30.14
  -1  -8   0  242.19   28.92
  -1  -8   0  268.89   30.43
  -1  -8   0  267.00   37.67
  -1  -8   0  255.32   30.48
  -1  -8   0  266.29   32.29
  -1  -8   0  247.61   31.07
   1   8   0  230.44   30.51
   1   8   0  254.76   29.50
   1   8   0  263.79   30.58
   1   8   0  265.46   31.29
   1   8   0  326.53   33.30
   1   8   0  223.86   28.13
  -2  -8   0 1305.69  170.89
  -2  -8   0 1665.21  166.44
  -2  -8   0 1579.44  166.45
  -2  -8   0 1374.99  167.96
  -2  -8   0 1708.03  166.01
  -2  -8   0 1409.16  166.85
  -2  -8   0 1563.67  167.04
  -2  -8   0 1763.28  166.84
  -2  -8   0 1750.07  165.59
   2   8   0 1651.99  166.06
   2   8   0 1754.07  166.82
   2   8   0 1616.39  165.16
   2   8   0 1698.92  167.88
   2   8   0 1677.72  165.33
   2   8   0 1661.31  164.09
  -3  -8   0  375.28   40.26
  -3  -8   0  399.24   41.80
  -3  -8   0  374.85   38.61
  -3  -8   0  317.47   40.19
  -3  -8   0  265.26   39.93
  -3  -8   0  343.81   51.30
  -3  -8   0  367.07   38.78
   3   8   0  373.63   38.66
   3   8   0  377.89   41.10
   3   8   0  367.95   42.93
  -4  -8   0    9.66    5.55
  -4  -8   0   11.17    5.33
  -4  -8   0  -43.85   13.90
  -4  -8   0   10.67    8.19
  -4  -8   0    6.40    9.63
   4   8   0   15.01   12.32
   4   8   0   16.35   10.18
  -5  -8   0  503.53   54.49
  -5  -8   0  528.05   59.04
  -5  -8   0  558.16   60.93
  -5  -8   0  518.41   55.60
   5   8   0  527.99   57.24
   5   8   0  509.62   59.09
  -6  -8   0  843.46   91.81
  -6  -8   0  759.53   91.93
  -6  -8   0  689.96   89.16
  -6  -8   0  868.84   87.23
   6   8   0  856.95   89.77
   6   8   0  851.07   86.96
   6   8   0  870.06   86.85
   6   8   0  925.84   89.26
   6   8   0  881.87   91.47
  -7  -8   0  841.86   91.12
  -7  -8   0  791.95   85.97
   7   8   0  717.94   87.02
   7   8   0  852.87   88.60
   7   8   0  863.51   90.01
   7   8   0  884.76   89.03
   7   8   0  818.88   86.34
  -8  -8   0  241.07   28.80
  -8  -8   0  238.86   29.39
  -8  -8   0  257.65   37.55
  -8  -8   0  160.73   31.06
   8   8   0  206.33   32.40
   8   8   0  276.25   31.76
   8   8   0  236.14   25.68
   8   8   0  215.11   37.20
   8   8   0  255.38   35.39
   8   8   0  226.38   27.84
   8   8   0  264.98   31.06
   8   8   0  316.33   36.24
   8   8   0  233.85   24.92
  -9  -8   0  106.75   23.70
  -9  -8   0  164.92   23.64
  -9  -8   0  141.30   17.18
  -9  -8   0  126.91   28.26
   9   8   0  149.67   30.90
   9   8   0  157.53   23.39
   9   8   0  201.18   27.92
   9   8   0  173.43   28.90
   9   8   0  154.48   23.07
   9   8   0  194.26   26.82
   9   8   0  163.94   19.03
   9   8   0  146.04   22.16
 -10  -8   0   15.76   13.21
 -10  -8   0   -1.88   10.70
 -10  -8   0    9.38   17.09
  10   8   0   -5.55   16.96
  10   8   0   -7.37   22.79
  10   8   0    9.31   16.08
  10   8   0   35.30   16.14
  10   8   0    0.41    8.95
  10   8   0    8.06    8.40
  10   8   0   -1.17    7.04
 -11  -8   0  258.90   45.86
 -11  -8   0  253.29   40.60
 -11  -8   0  305.59   40.09
  11   8   0  203.61   46.15
  11   8   0  445.40   46.92
  11   8   0  351.29   36.43
  11   8   0  313.38   40.65
  11   8   0  284.95   37.64
  11   8   0  304.43   44.37
 -12  -8   0  240.11   34.47
 -12  -8   0  205.46   35.17
 -12  -8   0  172.83   39.63
  12   8   0  229.83   36.52
  12   8   0  193.23   37.26
  12   8   0  120.55   38.65
  12   8   0  241.40   22.58
  12   8   0  214.45   29.51
  12   8   0  137.07   29.98
 -13  -8   0   -3.38   23.13
 -13  -8   0   -6.42   16.79
 -13  -8   0   29.21   17.25
  13   8   0    8.78   21.21
  13   8   0    2.78   10.61
  13   8   0   18.96   33.59
  13   8   0   36.33   27.24
 -14  -8   0   74.50   22.72
 -14  -8   0   25.42   19.58
 -14  -8   0   56.21   28.51
  14   8   0   31.17   15.49
  14   8   0   26.82   23.83
  14   8   0    3.44   33.18
 -15  -8   0   44.07   23.18
 -15  -8   0   35.94   29.13
  15   8   0    5.36   16.25
  15   8   0   -7.90   41.03
  15   8   0   29.47   23.24
  15  -9   0   98.26   75.27
  15  -9   0   -5.16   34.03
  15  -9   0   -1.57    5.10
  15  -9   0    5.34   66.76
 -15   9   0   -5.81   18.14
 -15   9   0  -10.65   28.54
  14  -9   0   -9.66   55.46
  14  -9   0   -0.05   18.78
  14  -9   0   37.92   51.45
  14  -9   0    7.75   33.87
  14  -9   0   -0.19    5.54
 -14   9   0  -35.49   23.92
 -14   9   0    9.46   17.72
  13  -9   0   36.83   49.09
  13  -9   0  125.30   41.83
  13  -9   0   66.58   29.33
 -13   9   0  100.68   34.65
 -13   9   0   76.66   22.45
  12  -9   0   86.93   44.61
  12  -9   0  -13.18   40.83
  12  -9   0   71.88   26.87
  12  -9   0   81.78   36.31
  12  -9   0   94.18   28.97
 -12   9   0   53.59   19.55
  11  -9   0   60.38   24.57
  11  -9   0   75.28   25.93
  11  -9   0   96.40   35.76
  11  -9   0   45.52   20.98
  11  -9   0   65.12   36.70
  11  -9   0   32.80   39.71
  10  -9   0   16.31   25.52
  10  -9   0   13.92   13.67
  10  -9   0   68.39   34.23
  10  -9   0   36.10   21.30
  10  -9   0   31.19   29.14
  10  -9   0   54.10   23.01
  10  -9   0   36.71   20.58
 -10   9   0   23.09   11.07
   9  -9   0    4.01   16.94
   9  -9   0   16.56   23.24
   9  -9   0   13.40   18.84
   9  -9   0   14.37   24.99
   9  -9   0   26.86   31.50
   9  -9   0   15.88   18.72
   9  -9   0  -16.82   23.87
  -9   9   0   14.05   19.93
  -9   9   0   12.73   19.22
  -9   9   0    6.72    9.92
   8  -9   0   43.26   25.23
   8  -9   0   64.24   26.53
   8  -9   0  104.52   29.94
   8  -9   0   25.01   14.72
   8  -9   0   53.75   21.22
   8  -9   0   43.90   20.86
   8  -9   0   40.75   19.55
   8  -9   0   70.24   22.79
  -8   9   0   54.04   14.89
  -8   9   0   51.99   21.26
  -8   9   0   72.22   14.37
  -8   9   0  101.50   27.57
   7  -9   0  359.04   57.96
   7  -9   0  510.97   60.07
   7  -9   0  391.95   57.16
   7  -9   0  425.81   50.59
   7  -9   0  475.58   55.87
   7  -9   0  457.21   63.31
   7  -9   0  385.58   58.12
  -7   9   0  455.16   55.83
  -7   9   0  448.78   59.96
  -7   9   0  412.94   48.51
  -7   9   0  440.68   49.62
   6  -9   0   32.91   16.18
   6  -9   0   -6.00   15.85
   6  -9   0   38.33   16.28
   6  -9   0   24.73   12.03
   6  -9   0   26.00    4.24
   6  -9   0   24.55   20.42
   6  -9   0   12.87   12.53
  -6   9   0   26.50   11.17
  -6   9   0   18.99   10.89
  -6   9   0    9.70   17.08
  -6   9   0   53.53   17.79
  -6   9   0   56.02   19.20
   5  -9   0   41.89   15.78
   5  -9   0    3.02   16.56
   5  -9   0   36.42   15.05
   5  -9   0   22.17   11.78
   5  -9   0   13.45    4.57
   5  -9   0   32.12   16.62
   5  -9   0   15.94   14.60
  -5   9   0   15.58   14.85
  -5   9   0   -4.49   14.08
  -5   9   0    7.34    7.99
  -5   9   0   -8.53   15.38
  -5   9   0   -1.97   12.67
  -5   9   0   21.55   10.70
   4  -9   0  458.19   53.72
   4  -9   0  479.90   52.29
   4  -9   0  418.59   46.49
   4  -9   0  451.42   54.48
   4  -9   0  467.76   58.49
   4  -9   0  464.23   54.72
   4  -9   0  410.51   54.65
  -4   9   0  389.27   53.43
  -4   9   0  462.18   53.23
  -4   9   0  466.09   57.21
  -4   9   0  455.33   49.99
  -4   9   0  434.44   47.60
  -4   9   0  519.69   55.36
  -4   9   0  448.00   58.25
   3  -9   0  604.10   69.07
   3  -9   0  641.57   68.99
   3  -9   0  699.35   71.19
   3  -9   0  660.60   71.00
   3  -9   0  601.69   72.50
   3  -9   0  630.59   70.89
   3  -9   0  576.92   63.96
  -3   9   0  611.62   63.90
  -3   9   0  595.36   68.38
  -3   9   0  661.60   74.48
  -3   9   0  590.15   69.43
  -3   9   0  541.80   69.37
  -3   9   0  680.34   68.37
  -3   9   0  629.93   73.13
   2  -9   0  883.20   86.69
   2  -9   0  868.13   87.58
   2  -9   0  709.00   80.90
   2  -9   0  775.60   85.03
   2  -9   0  745.37   87.70
   2  -9   0  848.93   86.38
  -2   9   0  809.77   84.40
  -2   9   0  768.84   84.36
  -2   9   0  748.76   80.50
  -2   9   0  823.06   86.14
  -2   9   0  792.08   85.12
  -2   9   0  741.17   83.19
  -2   9   0  792.87   88.13
  -2   9   0  775.84   89.23
   1  -9   0   22.82   11.23
   1  -9   0   39.88   11.93
   1  -9   0   40.87   12.77
   1  -9   0   30.53    9.31
   1  -9   0   22.67    7.55
   1  -9   0   39.25   15.58
   1  -9   0   30.34   13.97
  -1   9   0   40.08   11.72
  -1   9   0   28.82    6.82
  -1   9   0   48.52   12.90
  -1   9   0   28.01    9.71
  -1   9   0   36.14   13.91
  -1   9   0   15.53   16.63
  -1   9   0   19.19    9.37
  -1   9   0   26.36   13.39
   0  -9   0  413.07   44.93
   0  -9   0  336.63   38.19
   0  -9   0  371.60   40.55
   0  -9   0  232.39   37.33
   0  -9   0  296.63   35.79
   0  -9   0  346.12   38.16
   0  -9   0  352.82   38.88
   0   9   0  324.51   38.21
   0   9   0  355.66   40.33
   0   9   0  324.55   38.29
   0   9   0  316.56   39.71
   0   9   0  237.34   44.38
   0   9   0  311.41   36.55
   0   9   0  362.60   38.32
  -1  -9   0  429.93   52.23
  -1  -9   0  447.57   51.88
  -1  -9   0  526.59   54.76
  -1  -9   0  514.92   52.80
  -1  -9   0  516.71   59.01
  -1  -9   0  470.58   51.81
  -1  -9   0  438.94   50.79
   1   9   0  437.48   52.13
   1   9   0  460.09   50.05
   1   9   0  525.49   52.76
   1   9   0  487.88   52.99
   1   9   0  429.62   51.11
   1   9   0  500.79   54.34
  -2  -9   0 1171.61  135.31
  -2  -9   0 1317.23  133.56
  -2  -9   0 1460.94  142.30
  -2  -9   0 1264.61  134.82
  -2  -9   0 1110.56  136.81
  -2  -9   0 1475.46  135.43
  -2  -9   0 1355.30  134.13
   2   9   0 1272.77  133.04
   2   9   0 1378.64  134.44
   2   9   0 1127.81  132.91
   2   9   0 1477.04  136.82
  -3  -9   0  200.44   21.81
  -3  -9   0  119.64   23.16
  -3  -9   0  209.70   26.32
  -3  -9   0  160.74   20.62
  -3  -9   0  115.20   31.57
   3   9   0  177.48   24.84
   3   9   0  172.77   20.63
   3   9   0  188.53   28.35
  -4  -9   0    2.69    9.97
  -4  -9   0  -20.88   19.12
  -4  -9   0   20.74    6.45
  -4  -9   0   17.30    5.77
   4   9   0   10.86   12.39
   4   9   0   34.05   12.18
  -5  -9   0  178.74   26.67
  -5  -9   0  154.09   18.57
  -5  -9   0  187.93   28.50
  -5  -9   0   61.90   30.81
  -5  -9   0  166.44   18.37
   5   9   0  139.02   26.39
   5   9   0  160.32   23.88
  -6  -9   0  345.31   36.85
  -6  -9   0  310.91   45.12
  -6  -9   0  332.35   43.36
  -6  -9   0  356.75   37.85
  -6  -9   0  224.78   51.85
   6   9   0  402.29   45.27
   6   9   0  360.22   41.08
  -7  -9   0  -13.92   11.31
  -7  -9   0    3.52    5.93
  -7  -9   0   -9.61    9.00
  -7  -9   0   13.42   15.14
   7   9   0   -2.51   10.81
   7   9   0   -9.91   14.99
  -8  -9   0    4.28    7.71
  -8  -9   0    6.36    8.79
  -8  -9   0  -29.78   10.23
  -8  -9   0  -11.61   14.12
   8   9   0  -10.11   16.43
   8   9   0    0.79   10.68
  -9  -9   0    1.43    8.27
  -9  -9   0  -13.43   16.26
  -9  -9   0   -0.07    4.59
  -9  -9   0   -6.41   12.58
   9   9   0    3.95   15.84
   9   9   0   13.72   10.55
   9   9   0   -0.68   11.44
   9   9   0   -7.88   17.31
 -10  -9   0   43.58   17.76
 -10  -9   0   76.79   15.95
 -10  -9   0   83.33   25.46
  10   9   0   90.19   27.98
  10   9   0   88.26   17.97
  10   9   0   66.22   24.05
 -11  -9   0  147.27   35.28
 -11  -9   0  166.33   26.78
 -11  -9   0  144.15   29.24
  11   9   0  160.17   24.16
  11   9   0  213.30   34.42
  11   9   0  184.24   28.92
  11   9   0  134.64   39.29
  11   9   0  195.01   29.20
 -12  -9   0  -13.89   21.39
 -12  -9   0   -2.38   12.25
 -12  -9   0   21.68   16.47
  12   9   0    7.97   21.77
  12   9   0   26.31   34.88
  12   9   0  -11.73   21.14
  12   9   0   -0.48    9.04
 -13  -9   0    9.45   24.12
 -13  -9   0   22.82   16.49
 -13  -9   0   31.07   18.15
  13   9   0    5.46   22.69
  13   9   0  -23.28   45.03
  13   9   0   11.68   11.38
  13   9   0   -3.98   25.15
 -14  -9   0   57.72   20.18
 -14  -9   0   37.21   19.75
 -14  -9   0   58.13   30.76
  14   9   0   33.66   33.65
  14   9   0   75.87   18.41
  14   9   0   92.03   27.78
 -15  -9   0  118.84   37.13
 -15  -9   0   68.12   24.18
  15   9   0   86.58   43.17
  15   9   0  117.72   30.65
  14 -10   0   13.01   33.88
  14 -10   0  144.47   62.69
  14 -10   0   12.41   58.34
 -14  10   0   -6.85   15.75
 -14  10   0  -25.91   29.16
  13 -10   0    0.85   13.90
  13 -10   0   56.75   53.91
  13 -10   0  -12.67   28.83
  13 -10   0   28.45   48.91
  13 -10   0   -8.61   22.51
 -13  10   0   -6.09   29.21
 -13  10   0   -4.50   14.73
  12 -10   0   15.32   44.35
  12 -10   0   -9.09   39.91
  12 -10   0    4.26   18.57
  12 -10   0   29.60   24.77
  12 -10   0   -3.20   14.97
  12 -10   0   -3.36   28.01
 -12  10   0    9.51   14.64
  11 -10   0  -15.46   38.99
  11 -10   0   21.72   29.24
  11 -10   0   67.22   25.78
  11 -10   0    9.76   19.44
 -11  10   0   61.91   13.99
 -11  10   0   12.82   13.91
  10 -10   0   35.46   35.79
  10 -10   0   21.99   20.57
  10 -10   0    1.92   25.40
  10 -10   0   44.73   22.00
  10 -10   0  -37.10   49.50
  10 -10   0   -2.17   15.24
  10 -10   0    6.66   16.05
 -10  10   0    9.99   15.59
 -10  10   0   16.20   11.42
   9 -10   0   31.54   17.87
   9 -10   0    5.80   23.00
   9 -10   0   25.72   19.63
   9 -10   0   17.48   29.99
   9 -10   0   30.48   19.11
   9 -10   0   16.77   19.80
   9 -10   0   12.02   29.68
  -9  10   0    5.01   11.33
  -9  10   0   36.59   15.71
   8 -10   0   82.12   32.35
   8 -10   0   43.38   21.86
   8 -10   0   19.61   25.67
   8 -10   0   62.56   31.11
   8 -10   0   22.31   14.27
   8 -10   0   75.45   22.50
   8 -10   0   54.51   25.36
  -8  10   0   40.04   15.48
  -8  10   0   30.03   13.07
  -8  10   0   45.01   22.79
   7 -10   0   66.84   22.00
   7 -10   0   43.36   24.60
   7 -10   0   95.74   24.98
   7 -10   0   77.58   29.63
   7 -10   0   63.43   21.62
   7 -10   0   75.76   25.83
  -7  10   0   55.52   14.89
  -7  10   0   90.73   27.68
  -7  10   0   83.01   16.62
  -7  10   0   96.47   25.51
   6 -10   0  226.24   40.69
   6 -10   0  202.55   37.63
   6 -10   0  177.31   33.20
   6 -10   0  269.93   36.64
   6 -10   0  193.74   21.42
   6 -10   0  241.66   37.19
  -6  10   0  309.09   39.24
  -6  10   0  170.62   25.70
  -6  10   0  249.53   39.94
  -6  10   0  210.00   36.26
  -6  10   0  217.64   28.85
   5 -10   0   89.85   23.42
   5 -10   0  107.66   13.76
   5 -10   0  110.72   25.54
   5 -10   0  174.17   30.43
   5 -10   0  115.67   26.82
   5 -10   0  180.87   35.43
  -5  10   0  131.58   20.29
  -5  10   0  134.99   28.77
  -5  10   0  101.52   23.73
  -5  10   0  104.66   15.78
  -5  10   0  112.59   26.04
   4 -10   0  227.32   36.15
   4 -10   0  209.45   25.45
   4 -10   0  215.08   34.75
   4 -10   0  254.47   41.93
   4 -10   0  295.73   37.96
   4 -10   0  238.58   37.86
  -4  10   0  257.56   31.97
  -4  10   0  293.42   38.55
  -4  10   0  218.68   25.54
  -4  10   0  177.65   36.91
  -4  10   0  245.07   35.58
  -4  10   0  288.70   43.48
   3 -10   0  117.68   23.27
   3 -10   0   94.49   20.83
   3 -10   0  114.90   23.44
   3 -10   0   92.81   20.02
   3 -10   0  103.67   13.99
   3 -10   0   91.65   23.61
  -3  10   0  106.55   21.91
  -3  10   0   84.61   12.30
  -3  10   0  101.93   19.21
  -3  10   0  155.09   23.09
  -3  10   0  103.71   26.70
  -3  10   0   99.62   20.01
  -3  10   0   72.68   17.89
  -3  10   0  105.18   25.31
   2 -10   0  494.32   53.96
   2 -10   0  604.95   62.82
   2 -10   0  498.93   58.89
   2 -10   0  472.88   58.51
   2 -10   0  556.44   60.24
   2 -10   0  612.65   63.16
  -2  10   0  503.33   61.65
  -2  10   0  426.26   57.95
  -2  10   0  483.97   53.04
  -2  10   0  480.46   57.27
  -2  10   0  523.05   58.73
  -2  10   0  529.34   59.25
  -2  10   0  535.11   65.86
  -2  10   0  534.09   57.13
   1 -10   0 1148.28  129.62
   1 -10   0 1223.15  131.80
   1 -10   0 1223.55  126.38
   1 -10   0 1199.56  129.76
   1 -10   0 1400.62  133.67
   1 -10   0 1179.98  129.25
   1 -10   0 1355.24  127.09
  -1  10   0 1275.56  132.34
  -1  10   0 1228.11  128.25
  -1  10   0 1151.81  129.04
  -1  10   0 1059.65  134.41
  -1  10   0 1164.17  129.50
  -1  10   0 1288.90  128.71
  -1  10   0 1251.87  130.10
   0 -10   0   46.42   11.74
   0 -10   0    3.73   11.41
   0 -10   0   27.57   11.43
   0 -10   0   31.21   12.40
   0 -10   0   60.89   19.00
   0 -10   0   46.32   10.31
   0 -10   0   64.14   15.91
   0  10   0   38.38   14.44
   0  10   0   67.91   18.00
   0  10   0   33.87   12.61
   0  10   0    0.74   19.00
   0  10   0   52.02   11.68
   0  10   0   36.05   11.55
   0  10   0   85.10   16.25
  -1 -10   0   22.09   17.87
  -1 -10   0   12.10    9.40
  -1 -10   0   -7.98    9.87
  -1 -10   0    3.02    8.54
  -1 -10   0    6.85    7.95
  -1 -10   0   -1.34   12.35
  -1 -10   0    5.18    8.40
   1  10   0   -4.39   10.55
   1  10   0   12.52    9.57
   1  10   0    9.06    6.22
   1  10   0    2.46   13.93
   1  10   0    9.05    6.56
   1  10   0    9.34    9.77
  -2 -10   0  312.28   47.73
  -2 -10   0  288.71   35.82
  -2 -10   0  352.39   39.04
  -2 -10   0  240.20   37.43
  -2 -10   0  312.54   43.77
  -2 -10   0  308.84   38.07
   2  10   0  347.38   39.06
   2  10   0  386.29   40.54
   2  10   0  291.15   34.95
   2  10   0  343.56   37.21
  -3 -10   0  780.59  103.08
  -3 -10   0  904.08   95.46
  -3 -10   0  881.22   92.27
  -3 -10   0  888.79   92.27
   3  10   0  958.92   96.83
   3  10   0  892.41   95.01
  -4 -10   0   -2.69   10.59
  -4 -10   0    1.78    5.56
  -4 -10   0    5.71   21.64
  -4 -10   0    4.69    5.13
   4  10   0    2.17   14.61
   4  10   0   -2.48   11.67
  -5 -10   0  -26.60   20.90
  -5 -10   0   15.90   14.91
  -5 -10   0    6.43    3.69
  -5 -10   0    4.16    4.22
  -5 -10   0   20.64   13.53
   5  10   0   11.93   12.68
   5  10   0   31.00   18.03
  -6 -10   0  128.81   25.08
  -6 -10   0   83.84    9.44
  -6 -10   0   76.49   20.23
  -6 -10   0   75.66    9.48
  -6 -10   0   11.60   26.91
   6  10   0  112.60   23.33
   6  10   0   85.35   18.16
  -7 -10   0  138.50   15.65
  -7 -10   0  142.94   16.11
  -7 -10   0   29.53   32.79
  -7 -10   0   88.00   24.03
  -7 -10   0  159.75   28.33
   7  10   0  152.34   23.36
   7  10   0  135.49   27.55
  -8 -10   0   16.10   12.11
  -8 -10   0   19.71    9.30
  -8 -10   0   16.70   17.88
  -8 -10   0   31.30    7.11
   8  10   0   15.67   19.10
   8  10   0   50.92   15.23
  -9 -10   0   -8.94   16.98
  -9 -10   0  -18.39   10.70
  -9 -10   0    3.80    6.22
  -9 -10   0    3.58    6.92
   9  10   0    7.59   19.75
   9  10   0  -12.18   12.27
 -10 -10   0   26.71   10.50
 -10 -10   0   73.49   24.37
 -10 -10   0    1.72   13.54
  10  10   0   64.04   23.79
  10  10   0   72.75   17.15
 -11 -10   0   29.23   18.15
 -11 -10   0  105.08   29.37
 -11 -10   0  102.88   17.29
  11  10   0  106.28   27.55
 -12 -10   0   17.62   23.70
 -12 -10   0   36.39   16.90
 -12 -10   0   24.06   13.42
  12  10   0   74.67   28.00
  12  10   0   49.70   18.41
 -13 -10   0   59.51   28.43
 -13 -10   0   31.77   15.07
 -13 -10   0   41.42   17.33
  13  10   0   26.98   21.82
  13  10   0   41.17   26.80
 -14 -10   0   -2.71   13.10
 -14 -10   0    8.39   27.41
 -14 -10   0   42.85   17.11
  14  10   0   14.71   26.26
  14  10   0    3.45   26.15
  14 -11   0   37.58   39.56
  14 -11   0   23.57   76.35
  14 -11   0   11.40   76.52
 -14  11   0   21.35   33.82
  13 -11   0  -10.96   29.77
  13 -11   0   -8.98   56.27
  13 -11   0   -9.93   63.12
 -13  11   0    0.27    8.37
 -13  11   0   35.37   32.66
  12 -11   0  271.02   66.14
  12 -11   0  222.80   69.33
  12 -11   0  297.25   55.70
  12 -11   0  129.29   37.79
  12 -11   0  216.02   43.33
 -12  11   0  275.73   33.22
  11 -11   0   62.04   22.51
  11 -11   0   19.97   42.84
  11 -11   0   49.18   25.73
  11 -11   0   58.63   34.05
  11 -11   0   98.90   33.95
  11 -11   0  205.96   49.85
 -11  11   0   52.03   15.73
 -11  11   0   66.19   16.90
  10 -11   0   14.51   19.69
  10 -11   0   14.56   38.88
  10 -11   0   24.97   21.59
  10 -11   0   -3.83   38.16
  10 -11   0    7.23   16.14
  10 -11   0   10.53   17.06
  10 -11   0  -25.10   22.21
 -10  11   0   -9.54    9.78
 -10  11   0    7.87   12.22
 -10  11   0    8.19    2.85
   9 -11   0   22.67   25.62
   9 -11   0   19.31   20.91
   9 -11   0   37.22   21.15
   9 -11   0   19.20   21.93
   9 -11   0   43.72   23.05
   9 -11   0   66.08   36.69
  -9  11   0   -1.47   12.15
   8 -11   0  476.58   67.89
   8 -11   0  369.24   58.03
   8 -11   0  494.16   64.98
   8 -11   0  424.86   68.11
  -8  11   0  439.88   50.61
   7 -11   0    6.64   14.11
   7 -11   0   24.05   27.30
   7 -11   0   37.36   19.18
   7 -11   0   -4.88   19.88
   7 -11   0   32.15   27.95
   7 -11   0    5.85   15.10
   7 -11   0    6.40   17.53
  -7  11   0   11.20   18.50
  -7  11   0    9.53   13.39
  -7  11   0   -3.03    8.31
   6 -11   0   90.08   22.29
   6 -11   0   48.39   21.76
   6 -11   0   50.04    6.97
   6 -11   0   15.56   22.19
   6 -11   0   69.65   20.83
   6 -11   0   61.98   23.73
  -6  11   0   43.40   10.20
  -6  11   0   61.75   21.77
  -6  11   0   59.28   16.99
  -6  11   0   98.47   30.67
   5 -11   0  348.34   50.44
   5 -11   0  344.18   54.42
   5 -11   0  290.58   45.89
   5 -11   0  379.19   49.47
   5 -11   0  301.90   34.81
   5 -11   0  333.11   49.41
  -5  11   0  383.61   54.07
  -5  11   0  322.27   35.04
  -5  11   0  342.57   40.35
  -5  11   0  377.14   45.13
  -5  11   0  324.68   48.72
   4 -11   0  245.69   38.76
   4 -11   0  220.29   27.84
   4 -11   0  345.87   47.73
   4 -11   0  306.34   41.60
   4 -11   0  280.81   39.91
   4 -11   0  257.11   40.37
  -4  11   0  306.78   41.07
  -4  11   0  259.61   34.37
  -4  11   0  224.66   26.70
  -4  11   0  336.02   47.57
  -4  11   0  305.60   39.12
   3 -11   0   60.34   11.07
   3 -11   0   72.70   20.55
   3 -11   0  106.45   21.69
   3 -11   0   53.83   18.04
   3 -11   0   57.68   19.92
   3 -11   0   70.56   22.10
  -3  11   0   56.25    8.77
  -3  11   0   35.13   15.58
  -3  11   0   83.81   20.13
  -3  11   0   74.06   27.62
  -3  11   0   66.53   17.59
  -3  11   0   86.01   20.51
   2 -11   0  261.17   36.47
   2 -11   0  228.97   34.11
   2 -11   0  252.14   37.64
   2 -11   0  208.21   26.89
   2 -11   0  305.29   41.85
   2 -11   0  261.95   37.06
  -2  11   0  231.89   31.99
  -2  11   0  169.79   35.23
  -2  11   0  208.67   34.25
  -2  11   0  247.02   34.84
  -2  11   0  212.59   31.66
  -2  11   0  308.03   46.03
   1 -11   0  204.70   29.09
   1 -11   0  130.40   25.66
   1 -11   0  202.94   29.63
   1 -11   0  175.50   29.81
   1 -11   0  158.36   22.98
   1 -11   0  195.34   32.37
  -1  11   0  167.64   25.51
  -1  11   0  160.00   29.99
  -1  11   0  178.03   26.53
  -1  11   0  184.26   28.28
  -1  11   0  186.29   39.04
  -1  11   0  233.16   30.63
   0 -11   0   41.98   16.84
   0 -11   0   86.32   22.06
   0 -11   0   71.81   16.05
   0 -11   0   52.49   11.82
   0 -11   0   20.33   13.60
   0 -11   0   80.91   15.67
   0 -11   0   75.49   16.43
   0  11   0   39.95   24.25
   0  11   0   40.68   16.83
   0  11   0   34.63   14.05
   0  11   0   40.59   18.94
   0  11   0   50.96   15.48
  -1 -11   0   91.72   25.66
  -1 -11   0   66.32   20.58
  -1 -11   0   70.84   15.55
  -1 -11   0   80.50   19.53
  -1 -11   0  101.52   18.39
  -1 -11   0   55.09   15.24
   1  11   0  101.37   22.42
   1  11   0   85.05   17.42
   1  11   0   89.03   19.04
  -2 -11   0  359.55   45.83
  -2 -11   0  404.34   46.91
  -2 -11   0  397.90   56.00
  -2 -11   0  350.10   51.04
  -2 -11   0  296.89   44.96
  -2 -11   0  425.82   43.88
   2  11   0  390.05   46.21
   2  11   0  483.29   49.61
   2  11   0  385.30   41.55
  -3 -11   0   40.55    9.60
  -3 -11   0   -0.03   10.78
  -3 -11   0   48.82   15.81
  -3 -11   0   43.63    8.39
  -3 -11   0   62.72   25.36
   3  11   0   46.93   15.81
   3  11   0   34.41   17.85
  -4 -11   0   19.89    6.13
  -4 -11   0   29.24   14.41
  -4 -11   0    3.68   23.38
  -4 -11   0   25.56    7.48
   4  11   0   18.30   14.45
   4  11   0   23.57   18.52
  -5 -11   0   -7.20   25.17
  -5 -11   0   14.52   14.80
   5  11   0    6.55   13.14
   5  11   0    7.96   18.66
  -6 -11   0  486.35   55.26
  -6 -11   0  496.37   60.50
  -6 -11   0  308.88   65.09
   6  11   0  430.32   58.09
   6  11   0  439.29   52.43
  -7 -11   0   20.31   16.46
  -7 -11   0    9.07   17.18
  -7 -11   0  -45.29   26.47
   7  11   0   23.47   15.46
   7  11   0   13.25   18.58
  -8 -11   0  -11.07   16.35
  -8 -11   0  -21.54   29.08
  -8 -11   0    7.53   12.53
   8  11   0    8.26   21.40
   8  11   0   13.90   14.96
  -9 -11   0  -27.59   28.39
  -9 -11   0   -6.86   18.14
  -9 -11   0   12.24    7.62
   9  11   0   -8.06   21.00
   9  11   0    0.87   14.49
 -10 -11   0  168.81   17.32
 -10 -11   0  161.60   34.67
 -10 -11   0  137.39   16.51
  10  11   0  199.45   35.55
  10  11   0  218.11   29.30
 -11 -11   0   16.67    7.34
 -11 -11   0   12.44   23.37
 -11 -11   0   12.47   10.02
  11  11   0   15.27   25.74
 -12 -11   0   11.20    8.52
 -12 -11   0   17.14   24.60
 -12 -11   0   -3.25   11.83
  12  11   0    4.76   26.91
 -13 -11   0   -2.89   25.11
 -13 -11   0   -3.53   12.12
 -13 -11   0    3.61    9.32
  13  11   0   13.14   27.70
  13 -12   0    8.63   71.55
  13 -12   0   35.61   39.51
  13 -12   0    9.09  115.26
 -13  12   0  -34.05   28.40
  12 -12   0   27.08   34.62
  12 -12   0  -56.48   59.63
  12 -12   0  186.53   69.27
  12 -12   0   67.69   30.26
 -12  12   0   30.51   32.58
  11 -12   0  275.63   45.10
  11 -12   0  306.05   64.60
  11 -12   0  248.90   54.10
  11 -12   0  122.50   34.27
  11 -12   0  318.37   69.44
 -11  12   0  237.12   31.29
  10 -12   0  -17.24   14.58
  10 -12   0  -14.30   19.87
  10 -12   0   58.81   45.05
  10 -12   0   58.87   43.74
  10 -12   0  -35.45   26.14
 -10  12   0   14.82   13.85
   9 -12   0   92.45   46.05
   9 -12   0  113.56   31.01
   9 -12   0  144.63   47.01
   9 -12   0  119.02   32.08
   9 -12   0  117.53   37.11
   9 -12   0  127.78   31.51
   9 -12   0   94.28   28.07
  -9  12   0   89.86   21.34
   8 -12   0   10.12   25.02
   8 -12   0   28.23   20.58
   8 -12   0   -6.22   11.95
   8 -12   0  -13.71   31.21
   8 -12   0   -0.47   18.39
   8 -12   0  -22.37   29.00
   8 -12   0   25.61   21.16
  -8  12   0   -0.34    3.03
  -8  12   0   36.83   15.44
   7 -12   0  361.09   56.30
   7 -12   0  442.54   63.12
   7 -12   0  376.40   62.01
   7 -12   0  307.88   53.47
   7 -12   0  288.48   50.67
   7 -12   0  330.25   49.82
   7 -12   0  272.34   49.38
  -7  12   0  335.88   43.03
   6 -12   0   36.40    5.94
   6 -12   0   40.16   22.76
   6 -12   0   44.22   19.61
   6 -12   0   23.05   25.87
   6 -12   0   38.57   17.92
   6 -12   0   34.03   20.72
   6 -12   0   43.38   20.81
   6 -12   0   43.55   31.47
  -6  12   0   61.55   17.22
   5 -12   0   63.34   24.47
   5 -12   0   78.09   23.04
   5 -12   0   54.06    9.84
   5 -12   0   69.80   24.07
   5 -12   0   65.39   27.22
  -5  12   0   71.49   20.95
  -5  12   0   82.27   19.24
   4 -12   0    4.73   14.21
   4 -12   0  -12.34   16.22
   4 -12   0  -10.62    5.92
   4 -12   0   29.76   18.42
  -4  12   0   25.78   17.33
  -4  12   0    8.82   25.56
  -4  12   0   -2.59   13.79
  -4  12   0  -17.60   12.33
   3 -12   0  124.29   16.57
   3 -12   0  121.30   27.41
   3 -12   0   91.26   23.14
   3 -12   0  113.18   25.92
  -3  12   0   66.26   31.56
  -3  12   0   71.54   23.08
  -3  12   0  104.72   22.07
  -3  12   0  141.74   23.16
  -3  12   0  137.67   25.29
   2 -12   0  203.78   33.89
   2 -12   0  170.01   29.56
   2 -12   0  212.05   32.88
   2 -12   0  149.52   22.41
  -2  12   0  132.74   27.79
  -2  12   0  150.05   26.49
  -2  12   0  214.25   29.26
  -2  12   0  232.25   43.40
  -2  12   0  233.77   33.09
   1 -12   0   22.27    9.02
   1 -12   0   16.91   13.58
   1 -12   0   18.87   18.60
   1 -12   0   12.88   13.38
  -1  12   0    7.77   23.93
  -1  12   0   50.50   19.66
  -1  12   0    8.04   13.55
  -1  12   0   12.86   13.01
   0 -12   0    7.02    9.46
   0 -12   0   15.49   17.70
   0 -12   0    4.51   11.49
   0 -12   0   31.99   19.76
   0 -12   0   31.30   13.66
   0 -12   0   -4.34   10.98
   0  12   0   14.61   17.41
   0  12   0   -5.54   11.85
   0  12   0   -1.31   11.98
  -1 -12   0   39.51   21.47
  -1 -12   0  109.82   26.91
  -1 -12   0   58.15   14.68
  -1 -12   0   15.89   15.54
  -1 -12   0   99.49   19.19
  -1 -12   0   56.67   15.87
   1  12   0   91.46   22.72
   1  12   0   70.21   19.04
   1  12   0   40.58   13.99
  -2 -12   0  109.87   23.95
  -2 -12   0  152.01   34.18
  -2 -12   0  112.02   29.56
  -2 -12   0  129.61   25.39
  -2 -12   0  181.66   23.20
  -2 -12   0  178.96   23.85
  -2 -12   0  108.17   25.38
   2  12   0  144.61   17.40
   2  12   0  160.45   26.40
   2  12   0  167.60   17.31
   2  12   0  205.66   30.98
  -3 -12   0  309.49   39.81
  -3 -12   0  230.43   47.26
  -3 -12   0  260.52   32.98
   3  12   0  335.23   41.22
   3  12   0  378.35   45.14
  -4 -12   0   46.35   16.84
  -4 -12   0   27.62    7.21
  -4 -12   0   35.71    7.21
  -4 -12   0   32.42   27.30
   4  12   0   36.99   22.39
   4  12   0   21.45   15.37
  -5 -12   0    4.40   27.80
  -5 -12   0    5.28   14.87
   5  12   0   25.11   20.03
   5  12   0   20.00   15.62
  -6 -12   0    8.02   31.36
  -6 -12   0   92.90   25.21
  -6 -12   0   31.04   18.38
   6  12   0   30.54   17.63
   6  12   0   43.43   24.87
  -7 -12   0  669.42  113.90
  -7 -12   0  808.27  101.82
  -7 -12   0  943.39   99.87
   7  12   0  960.09   96.83
   7  12   0  903.66  100.66
  -8 -12   0   19.38   19.26
  -8 -12   0   -7.72   14.23
  -8 -12   0  -14.50   33.20
   8  12   0   41.91   26.00
   8  12   0   51.59   18.11
  -9 -12   0   29.13   11.50
  -9 -12   0   -2.74   19.91
  -9 -12   0   54.72   37.24
  -9 -12   0    5.62    9.22
   9  12   0   46.79   26.23
   9  12   0   25.17   17.11
 -10 -12   0  -17.97   18.70
 -10 -12   0    1.84   31.45
  10  12   0   32.34   18.13
  10  12   0   40.61   26.80
 -11 -12   0  120.80   49.04
 -11 -12   0  297.84   48.30
  11  12   0  364.74   48.78
 -12 -12   0   10.38   30.74
 -12 -12   0    0.95   23.62
  12  12   0   -1.80   28.17
 -13 -12   0   52.05   30.34
 -13 -12   0   15.16   27.54
  13  12   0   37.88   30.60
  12 -13   0  172.25   39.25
  12 -13   0  143.69   50.19
  12 -13   0  161.20   74.57
 -12  13   0  108.18   41.10
  11 -13   0   73.43   55.21
  11 -13   0   30.62   63.38
  11 -13   0  -14.83   24.39
  11 -13   0  -26.62   28.60
 -11  13   0   18.07   16.02
 -11  13   0  -11.05   27.89
 -11  13   0   -1.50    1.41
  10 -13   0   -3.65   48.59
  10 -13   0   -3.76   26.47
  10 -13   0   17.09   25.42
  10 -13   0  -20.67   17.29
  10 -13   0  -15.67   50.54
 -10  13   0   -3.62   14.50
 -10  13   0   -0.80    1.24
   9 -13   0   44.50   29.57
   9 -13   0   19.69   15.78
   9 -13   0    2.86   38.39
   9 -13   0  -34.33   36.29
   9 -13   0   33.72   25.27
   9 -13   0   32.51   23.95
  -9  13   0   18.47   15.91
   8 -13   0  373.15   69.69
   8 -13   0  401.47   61.56
   8 -13   0  336.58   55.41
   8 -13   0  322.71   53.25
   8 -13   0  294.11   57.56
   8 -13   0  406.16   70.22
  -8  13   0  369.65   46.35
   7 -13   0   62.17   37.41
   7 -13   0   69.06   39.79
   7 -13   0   97.11   27.88
   7 -13   0   53.23   28.48
   7 -13   0   68.79   24.15
   7 -13   0   76.86   27.84
  -7  13   0   80.94   21.09
   6 -13   0   48.89   27.14
   6 -13   0   72.46   33.91
   6 -13   0   84.78   27.05
   6 -13   0   72.52   24.41
   6 -13   0   52.04   21.20
   6 -13   0   96.01   27.07
   6 -13   0   91.14   34.56
  -6  13   0   91.39   21.13
   5 -13   0   54.02   30.54
   5 -13   0    8.60   27.14
   5 -13   0   42.06   24.16
   5 -13   0   36.53   19.01
   5 -13   0   37.85   17.16
   5 -13   0   40.81   21.22
   5 -13   0   30.74    7.87
   5 -13   0   43.30   22.69
  -5  13   0   55.80   17.38
   4 -13   0  172.46   42.89
   4 -13   0  222.41   40.17
   4 -13   0  235.41   27.45
   4 -13   0  258.51   41.59
   4 -13   0  233.37   38.35
   4 -13   0  213.21   38.65
   4 -13   0  241.76   41.38
   4 -13   0  269.88   46.82
  -4  13   0  279.26   36.44
   3 -13   0   47.51   20.01
   3 -13   0   38.83   10.80
   3 -13   0   38.02   20.45
   3 -13   0   77.14   23.91
   3 -13   0  105.02   28.65
  -3  13   0   71.27   19.79
  -3  13   0   52.49   19.50
  -3  13   0   45.81   22.01
   2 -13   0  127.06   26.51
   2 -13   0  122.95   18.72
   2 -13   0   84.11   28.38
   2 -13   0  110.00   26.03
   2 -13   0  173.51   32.12
  -2  13   0   96.29   24.67
  -2  13   0  179.17   42.83
  -2  13   0  189.28   30.54
  -2  13   0  102.59   23.97
   1 -13   0  116.68   28.88
   1 -13   0   82.88   21.21
   1 -13   0   72.34   24.30
   1 -13   0   73.64   20.92
   1 -13   0   78.37   19.68
  -1  13   0  100.97   22.05
  -1  13   0   64.62   19.98
  -1  13   0  104.66   37.21
  -1  13   0   93.15   26.55
   0 -13   0   94.60   22.25
   0 -13   0   97.17   20.02
   0 -13   0  139.49   25.16
   0 -13   0  120.64   26.12
   0 -13   0  126.74   24.37
   0 -13   0  105.12   28.08
   0 -13   0  140.71   32.08
   0  13   0  143.27   25.26
   0  13   0  213.62   32.54
   0  13   0  162.87   26.71
  -1 -13   0   -2.05   12.38
  -1 -13   0    5.39   20.79
  -1 -13   0   -6.02   13.55
  -1 -13   0  -12.66   13.75
  -1 -13   0   -5.13    9.60
  -1 -13   0  -13.41   21.09
  -1 -13   0  -10.99   10.63
  -1 -13   0    7.90    8.26
   1  13   0   -3.24    8.34
   1  13   0   12.78   17.66
   1  13   0   18.72   15.59
   1  13   0    9.15   10.97
  -2 -13   0   97.76   17.65
  -2 -13   0   50.17   24.83
  -2 -13   0   84.84   16.68
  -2 -13   0  138.99   33.67
  -2 -13   0   52.26   18.36
  -2 -13   0   66.52   21.45
   2  13   0   76.35   22.34
   2  13   0   99.70   25.09
  -3 -13   0  455.15   64.82
  -3 -13   0  453.67   53.18
  -3 -13   0  317.87   48.29
  -3 -13   0  413.39   45.88
   3  13   0  472.28   52.65
   3  13   0  509.96   57.20
  -4 -13   0   75.72   23.04
  -4 -13   0  109.54   12.77
  -4 -13   0  115.31   12.83
  -4 -13   0   82.94   34.92
   4  13   0  153.53   25.70
   4  13   0  110.31   30.00
  -5 -13   0    4.63   16.49
  -5 -13   0   10.01   29.64
   5  13   0    3.43   19.31
   5  13   0   -1.08   15.72
  -6 -13   0  119.81   41.79
  -6 -13   0  114.66   30.65
  -6 -13   0  135.11   29.00
   6  13   0  141.82   26.96
   6  13   0  137.01   32.58
  -7 -13   0   77.33   41.38
  -7 -13   0   91.30   27.04
  -7 -13   0   75.90   27.99
   7  13   0  117.04   32.02
   7  13   0   99.38   24.04
  -8 -13   0  -36.54   32.23
  -8 -13   0   -9.42   16.86
  -8 -13   0   15.44   21.00
   8  13   0   12.34   26.53
   8  13   0    3.01   17.37
  -9 -13   0  -22.26   32.40
  -9 -13   0   12.64   20.88
  -9 -13   0   -9.76    9.94
  -9 -13   0   -9.50    9.42
   9  13   0    8.07   18.48
   9  13   0  -14.19   24.45
 -10 -13   0  -26.95   31.85
 -10 -13   0  127.87   33.01
  10  13   0  106.13   33.68
  10  13   0   92.85   23.52
 -11 -13   0   -7.06   32.32
 -11 -13   0   -7.24   22.96
  11  13   0   33.15   29.27
 -12 -13   0  -16.87   24.57
 -12 -13   0  -19.48   30.94
  12  13   0   26.21   31.07
  11 -14   0    5.31   34.56
  11 -14   0   88.44   72.60
  11 -14   0   38.64   27.57
 -11  14   0   -9.73   29.88
  10 -14   0   23.82   27.27
  10 -14   0   35.36   56.38
  10 -14   0  -31.35   28.95
 -10  14   0   -1.59   16.32
 -10  14   0   10.68   30.13
   9 -14   0   -1.93   24.20
   9 -14   0   51.55   51.12
   9 -14   0  -22.85   14.00
   9 -14   0  -14.44   28.21
  -9  14   0  -14.15   15.12
   8 -14   0  145.88   39.33
   8 -14   0   92.74   29.87
   8 -14   0   40.88   22.54
   8 -14   0   70.71   28.43
   8 -14   0  144.41   52.81
   8 -14   0   98.29   47.57
  -8  14   0   83.67   22.77
   7 -14   0   64.58   21.43
   7 -14   0  119.29   32.81
   7 -14   0  105.83   44.73
   7 -14   0   56.01   39.97
   7 -14   0   55.14   27.30
   7 -14   0   77.02   32.76
  -7  14   0  105.17   22.71
   6 -14   0   56.02   34.39
   6 -14   0    4.49   22.37
   6 -14   0   22.48   16.08
   6 -14   0    2.70   19.53
   6 -14   0   -3.13   33.63
   6 -14   0    6.04   23.73
  -6  14   0   -6.11   16.25
   5 -14   0  135.47   31.56
   5 -14   0  187.30   43.09
   5 -14   0  133.19   32.59
   5 -14   0  123.01   16.56
   5 -14   0  150.72   35.61
   5 -14   0  124.89   30.21
   5 -14   0  136.30   40.77
  -5  14   0   90.79   24.07
   4 -14   0   89.63   28.59
   4 -14   0   88.20   21.93
   4 -14   0   69.66   25.97
   4 -14   0   99.96   14.80
   4 -14   0   52.11   31.20
   4 -14   0  108.87   27.73
   4 -14   0   84.47   35.32
  -4  14   0   77.67   21.99
   3 -14   0  269.68   36.07
   3 -14   0  325.38   53.02
   3 -14   0  313.97   49.95
   3 -14   0  316.58   47.70
   3 -14   0  375.52   50.38
   3 -14   0  359.05   54.87
   3 -14   0  353.93   50.07
  -3  14   0  328.00   44.20
  -3  14   0  310.82   52.73
   2 -14   0    6.46   16.96
   2 -14   0   15.52   23.22
   2 -14   0  -12.58   19.78
   2 -14   0    4.44   17.35
   2 -14   0   24.49   13.32
   2 -14   0   24.48   23.05
   2 -14   0    7.11   17.60
  -2  14   0   24.71   21.60
  -2  14   0   25.59   18.03
  -2  14   0   47.63   23.74
   1 -14   0  457.21   60.10
   1 -14   0  466.14   60.11
   1 -14   0  441.74   59.18
   1 -14   0  522.13   66.98
   1 -14   0  548.26   69.33
   1 -14   0  511.70   64.40
   1 -14   0  446.89   57.50
  -1  14   0  516.28   60.44
  -1  14   0  549.74   59.99
  -1  14   0  504.91   65.47
   0 -14   0   30.87   21.83
   0 -14   0   76.47   26.59
   0 -14   0    9.10   10.23
   0 -14   0    4.69   12.53
   0 -14   0   15.13   15.00
   0 -14   0    6.33   25.13
   0 -14   0   25.17   16.16
   0  14   0   24.12   21.62
   0  14   0   13.48   17.28
   0  14   0   32.23   15.58
  -1 -14   0  291.12   42.17
  -1 -14   0  297.12   36.16
  -1 -14   0  315.88   44.91
  -1 -14   0  246.18   49.39
  -1 -14   0  346.05   42.72
  -1 -14   0  227.51   47.34
  -1 -14   0  272.26   38.94
   1  14   0  380.86   49.86
   1  14   0  278.04   37.05
   1  14   0  316.59   42.25
  -2 -14   0   -5.17   12.44
  -2 -14   0  -12.40    9.76
  -2 -14   0  -11.00   16.05
  -2 -14   0   -8.84   13.08
  -2 -14   0  -14.91   19.99
  -2 -14   0   15.33   25.18
   2  14   0   10.93   20.99
   2  14   0  -10.21   15.73
  -3 -14   0  275.21   31.18
  -3 -14   0  267.36   40.37
  -3 -14   0  185.79   32.86
  -3 -14   0  268.46   50.15
   3  14   0  341.66   41.22
   3  14   0  317.84   45.58
  -4 -14   0   80.63   23.76
  -4 -14   0   73.53   33.86
   4  14   0   42.77   21.53
   4  14   0  101.80   30.68
  -5 -14   0   88.40   37.98
  -5 -14   0   99.05   29.71
  -5 -14   0   55.57   22.49
   5  14   0  109.79   30.34
   5  14   0   56.00   21.79
  -6 -14   0   41.98   25.93
  -6 -14   0   -4.01   33.73
  -6 -14   0   11.18   19.95
   6  14   0   19.63   26.96
   6  14   0    9.72   17.86
  -7 -14   0   84.74   26.99
  -7 -14   0   61.56   28.25
  -7 -14   0   53.40   40.26
   7  14   0  101.90   25.74
   7  14   0   94.39   33.93
  -8 -14   0    2.28   16.99
  -8 -14   0   57.44   40.59
  -8 -14   0   -9.93   13.26
  -8 -14   0   16.47   23.08
   8  14   0   23.53   19.84
   8  14   0   65.54   31.47
  -9 -14   0   30.07   13.04
  -9 -14   0   30.72   24.43
  -9 -14   0    5.35   38.21
   9  14   0   18.15   29.79
   9  14   0    6.37   19.47
 -10 -14   0  -17.91   22.30
 -10 -14   0    2.98   39.23
  10  14   0   16.29   30.46
 -11 -14   0   64.53   42.26
 -11 -14   0   56.41   28.46
  11  14   0   95.63   36.70
  10 -15   0   -2.29   27.11
  10 -15   0  -27.60   29.38
 -10  15   0  -26.49   27.25
 -10  15   0    1.53   17.88
   9 -15   0  -26.86   29.81
   9 -15   0    6.45   27.37
   9 -15   0   72.84   56.80
  -9  15   0    4.86   18.20
  -9  15   0   -0.97   27.74
   8 -15   0   83.48   50.36
   8 -15   0   60.41   25.15
   8 -15   0   37.89   32.77
   8 -15   0   97.56   32.65
  -8  15   0   36.98   29.71
  -8  15   0   79.14   22.28
   7 -15   0   -0.92   26.24
   7 -15   0   -7.69   43.21
   7 -15   0   40.82   25.01
   7 -15   0   -2.03   22.73
  -7  15   0   38.66   19.53
   6 -15   0    5.96   23.12
   6 -15   0   30.53   19.68
   6 -15   0   29.19   22.41
   6 -15   0   17.10   25.45
   6 -15   0    8.33   39.88
  -6  15   0   -7.99   17.92
   5 -15   0   -4.76   11.92
   5 -15   0   28.04   24.35
   5 -15   0   10.40    7.55
   5 -15   0   25.37   20.63
   5 -15   0   16.75   38.17
   5 -15   0   -3.22   23.11
   5 -15   0  -59.32   36.22
  -5  15   0  -11.67   17.56
   4 -15   0  362.11   41.50
   4 -15   0  372.31   56.33
   4 -15   0  348.60   56.82
   4 -15   0  391.87   55.67
   4 -15   0  394.80   63.22
   4 -15   0  477.10   67.83
   4 -15   0  285.78   53.40
  -4  15   0  419.18   51.99
   3 -15   0   35.85   32.11
   3 -15   0   45.11   21.63
   3 -15   0   73.91   28.62
   3 -15   0   76.35   31.86
   3 -15   0   50.72   17.85
   3 -15   0   21.59   21.59
  -3  15   0   69.32   22.48
   2 -15   0   -0.15   14.78
   2 -15   0   27.80   19.64
   2 -15   0   -6.46   22.14
   2 -15   0   27.84   28.42
   2 -15   0   19.15   13.56
   2 -15   0  -34.89   28.34
  -2  15   0   13.90   24.54
  -2  15   0    6.13   18.65
  -2  15   0   -7.82   18.27
   1 -15   0   11.16   15.49
   1 -15   0   59.41   27.30
   1 -15   0   20.27   13.53
   1 -15   0  -29.49   24.56
   1 -15   0    2.01   16.44
   1 -15   0  -14.64   26.83
  -1  15   0    0.62   16.10
  -1  15   0   31.72   25.04
  -1  15   0   13.45   19.14
   0 -15   0  374.40   63.92
   0 -15   0  404.56   60.40
   0 -15   0  471.02   66.35
   0 -15   0  383.23   52.67
   0 -15   0  439.00   57.26
   0 -15   0  538.15   57.35
   0  15   0  479.42   54.76
   0  15   0  572.87   64.15
   0  15   0  527.26   58.30
  -1 -15   0    1.74   13.11
  -1 -15   0    6.28   25.49
  -1 -15   0   18.51   15.57
  -1 -15   0  -10.19   18.58
  -1 -15   0   12.85   33.52
  -1 -15   0   -4.27    8.39
  -1 -15   0   -1.45   14.91
   1  15   0   -7.96   17.13
   1  15   0    7.34    8.33
   1  15   0   33.49   24.66
  -2 -15   0   71.26   15.92
  -2 -15   0   55.08   18.22
  -2 -15   0   11.61   19.20
  -2 -15   0   24.72   29.41
   2  15   0   70.69   21.46
   2  15   0  162.06   32.08
  -3 -15   0    2.28    9.15
  -3 -15   0   23.91   29.67
  -3 -15   0   11.36    8.78
  -3 -15   0   -0.76   19.18
   3  15   0    5.06   19.89
   3  15   0   27.45   25.87
  -4 -15   0   47.20   22.46
  -4 -15   0   29.46   33.61
   4  15   0   65.82   23.09
   4  15   0  142.07   34.41
  -5 -15   0   10.82   34.35
  -5 -15   0   65.48   31.14
  -5 -15   0   20.38   21.51
   5  15   0    4.43   19.51
   5  15   0   44.72   29.86
  -6 -15   0   50.80   25.10
  -6 -15   0   41.82   28.01
  -6 -15   0    2.13   35.39
   6  15   0  100.14   32.66
   6  15   0   59.02   23.63
  -7 -15   0  -29.75   36.12
  -7 -15   0   62.39   24.71
  -7 -15   0  -23.70   15.69
  -7 -15   0   -4.89   23.94
   7  15   0   46.61   30.49
   7  15   0   26.34   22.33
  -8 -15   0   -0.71   38.41
  -8 -15   0  -11.88   14.02
  -8 -15   0    6.27   19.50
  -8 -15   0   -0.66   22.61
   8  15   0   18.64   31.31
   8  15   0   28.57   22.04
  -9 -15   0   15.79   24.87
  -9 -15   0   25.82   14.42
  -9 -15   0   34.22   41.36
   9  15   0  -22.57   29.95
   9  15   0   14.87   21.84
   8 -16   0   13.64   29.66
   8 -16   0  -61.48   67.60
   8 -16   0   -0.04   26.19
  -8  16   0   36.53   21.03
   7 -16   0  129.91   42.34
   7 -16   0  231.27   41.14
   7 -16   0  136.33   38.90
   7 -16   0  161.39   63.61
  -7  16   0  136.09   30.55
   6 -16   0  -33.94   22.98
   6 -16   0   24.03   27.42
   6 -16   0   10.68   49.13
   6 -16   0    3.78   20.67
  -6  16   0    8.75   19.70
   5 -16   0   15.17   26.95
   5 -16   0   50.85   29.04
   5 -16   0   45.86   47.33
   5 -16   0   30.39   22.46
  -5  16   0   36.00   22.07
   4 -16   0   -7.23   13.36
   4 -16   0  -11.11   38.55
   4 -16   0   38.38   21.69
   4 -16   0   -6.73   22.79
   4 -16   0   14.85   25.82
  -4  16   0    7.19   20.09
   3 -16   0  167.21   31.25
   3 -16   0   79.30   34.13
   3 -16   0  137.57   32.70
   3 -16   0  161.36   32.77
   3 -16   0  161.11   45.82
  -3  16   0   98.27   28.86
   2 -16   0   -3.48   11.56
   2 -16   0   11.21   17.04
   2 -16   0  -16.34   17.39
   2 -16   0    8.17   25.68
   2 -16   0  -21.65   32.17
  -2  16   0   24.41   20.87
   1 -16   0   13.18   32.34
   1 -16   0  164.62   37.68
   1 -16   0   98.45   21.90
   1 -16   0  103.80   25.82
   1 -16   0   86.13   25.74
   1 -16   0  100.75   41.47
  -1  16   0   92.41   26.34
  -1  16   0   82.65   31.61
   0 -16   0    9.66   11.86
   0 -16   0  -10.60   14.09
   0 -16   0   -6.85   25.81
   0 -16   0   23.41   17.31
   0 -16   0   22.49   27.07
   0 -16   0  -46.13   36.92
   0  16   0   52.79   28.71
   0  16   0   -4.46   19.70
  -1 -16   0   32.95   21.05
  -1 -16   0   25.90   15.23
  -1 -16   0   29.94   36.22
  -1 -16   0   47.36   29.95
  -1 -16   0   43.56   18.20
   1  16   0   28.39   29.84
   1  16   0   -3.72   19.02
  -2 -16   0    0.12   12.40
  -2 -16   0  -10.57   17.22
  -2 -16   0   12.98   12.33
  -2 -16   0   34.26   31.17
   2  16   0   20.92   26.63
   2  16   0   25.56   21.94
  -3 -16   0  156.26   19.69
  -3 -16   0  196.83   20.41
  -3 -16   0  101.38   30.18
  -3 -16   0  191.75   45.76
   3  16   0  241.91   43.06
   3  16   0  236.70   36.47
  -4 -16   0   -5.82   30.69
  -4 -16   0   -5.84   19.77
   4  16   0  -25.66   28.12
   4  16   0   -2.27   19.73
  -5 -16   0  -30.72   18.83
  -5 -16   0    1.40   20.90
  -5 -16   0  -30.17   33.71
  -5 -16   0   41.15   30.01
   5  16   0   68.78   32.37
   5  16   0  -17.54   20.49
  -6 -16   0   74.68   34.18
  -6 -16   0   35.62   38.89
  -6 -16   0   -6.28   20.43
  -6 -16   0   14.84   23.64
   6  16   0  107.94   27.03
   6  16   0  100.15   34.82
  -7 -16   0  109.09   30.71
  -7 -16   0   58.53   43.31
  -7 -16   0   49.91   29.24
   7  16   0  157.44   30.51
   7  16   0   97.15   37.83
  -8 -16   0   29.99   21.57
  -8 -16   0    7.37   24.37
  -8 -16   0   -5.51   39.05
   8  16   0   41.43   24.31
   8  16   0   27.59   34.57
   7 -17   0   26.49   31.02
   6 -17   0    5.79   61.01
   6 -17   0   15.47   28.61
   6 -17   0  -12.75   26.03
  -6  17   0   43.69   23.42
   5 -17   0 -128.22   51.16
   5 -17   0   16.43   28.67
   5 -17   0    7.20   24.58
  -5  17   0   12.92   20.85
   4 -17   0   37.37   51.44
   4 -17   0  142.79   31.41
   4 -17   0  109.30   35.33
   4 -17   0   40.90   28.61
  -4  17   0   92.74   26.78
   3 -17   0   32.49   29.07
   3 -17   0   36.70   43.96
   3 -17   0  -21.79   20.33
   3 -17   0   39.15   21.94
  -3  17   0   24.80   22.44
   2 -17   0   -0.54   16.35
   2 -17   0   -0.69   19.31
   2 -17   0    1.13   12.03
   2 -17   0  -67.97   38.90
   2 -17   0   12.17   29.14
  -2  17   0  -25.70   18.62
   1 -17   0   -6.94   28.00
   1 -17   0   39.02   21.18
   1 -17   0  102.20   38.47
   1 -17   0   56.26   20.89
   1 -17   0    2.21   12.93
  -1  17   0    9.74   20.95
  -1  17   0   23.04   30.26
   0 -17   0  119.05   22.49
   0 -17   0  100.36   34.95
   0 -17   0   89.19   24.46
   0 -17   0  123.78   27.74
   0 -17   0  139.68   39.67
   0  17   0  137.16   30.40
   0  17   0  165.79   39.08
  -1 -17   0    7.43   14.68
  -1 -17   0   33.76   21.96
  -1 -17   0   39.29   31.99
   1  17   0   18.06   22.48
   1  17   0    6.42   29.98
  -2 -17   0   21.70   11.84
  -2 -17   0  -17.12   29.33
  -2 -17   0   -3.14   11.56
  -2 -17   0   20.20   17.28
   2  17   0  -16.57   26.94
   2  17   0    6.34   21.58
  -3 -17   0   28.11   32.89
  -3 -17   0  -10.74   17.37
   3  17   0   -6.56   20.29
   3  17   0   46.31   33.23
  -4 -17   0  167.98   49.27
  -4 -17   0  205.81   37.96
   4  17   0  273.56   49.06
   4  17   0  180.51   37.80
  -5 -17   0   37.68   32.75
  -5 -17   0   40.56   38.47
  -5 -17   0   54.81   26.58
   5  17   0   -0.81   22.42
   5  17   0   20.87   33.89
  -6 -17   0    7.83   29.72
  -6 -17   0   20.75   25.33
  -6 -17   0    8.74   38.73
   6  17   0   27.58   23.59
   6  17   0    7.33   33.69
   4 -18   0   52.26   33.86
   4 -18   0   52.90   28.10
   3 -18   0  -35.37   20.25
   3 -18   0   72.10   55.92
   3 -18   0   -0.49   29.44
  -3  18   0   46.79   23.71
   2 -18   0   72.25   35.43
   2 -18   0   25.05   49.48
   2 -18   0   26.17   23.47
  -2  18   0   21.41   24.37
   1 -18   0   33.43   33.12
   1 -18   0   35.55   42.27
   1 -18   0    5.10   19.31
  -1  18   0   49.00   23.39
   0 -18   0   14.17   17.65
   0 -18   0   20.20   32.97
   0 -18   0   50.25   35.04
   0  18   0   30.19   33.57
   0  18   0  -19.71   20.20
  -1 -18   0   36.60   17.91
  -1 -18   0  130.75   41.30
   1  18   0  178.33   42.01
   1  18   0   84.84   28.32
  -2 -18   0   15.35   10.53
  -2 -18   0   16.65   33.63
  -2 -18   0   30.50    9.77
   2  18   0   38.62   25.72
   2  18   0   42.18   33.47
  -3 -18   0    3.30   19.04
  -3 -18   0   20.91   36.48
   3  18   0   31.35   33.72
   3  18   0   25.65   23.98
  -4 -18   1   14.97   35.47
   3  18  -1   67.61   37.85
   3  18  -1  134.13   30.25
  -3 -18   1   34.01   32.50
  -3 -18   1   30.83   18.60
   2  18  -1   34.17   32.68
   2  18  -1   11.59   22.60
  -2 -18   1  -13.74   29.48
   1  18  -1   20.54   30.91
   1  18  -1   14.61   23.54
  -1 -18   1   16.57   14.27
  -1 -18   1   33.67   31.86
   0  18  -1   28.44   25.06
   0 -18   1  -12.38   15.63
   0 -18   1  -36.72   29.28
   0 -18   1   83.91   19.23
   0 -18   1    9.21   28.15
  -1  18  -1   55.10   27.10
   1 -18   1  130.90   31.30
   1 -18   1  120.83   37.43
   1 -18   1   64.10   25.55
   1 -18   1  105.00   42.82
   1 -18   1  118.46   26.11
  -2  18  -1   39.99   24.52
   2 -18   1   26.58   45.48
   2 -18   1   16.90   28.62
   2 -18   1   10.82   21.47
  -3  18  -1    6.75   20.96
   3 -18   1  -43.84   51.34
   3 -18   1    2.28   27.78
   3 -18   1    5.73   22.99
  -4  18  -1   21.76   22.87
   4 -18   1  -27.12   58.55
   4 -18   1   18.77   28.72
   4 -18   1    6.26   25.35
   6  17  -1   12.25   33.48
   6  17  -1   33.41   24.29
  -6 -17   1   45.49   33.22
  -6 -17   1   55.58   26.71
  -6 -17   1   48.15   37.77
   5  17  -1    1.68   32.37
   5  17  -1   39.79   23.63
  -5 -17   1   12.21   20.54
  -5 -17   1   28.57   33.92
  -5 -17   1    3.70   33.21
   4  17  -1   76.77   26.69
   4  17  -1   73.73   34.10
  -4 -17   1   60.76   36.66
  -4 -17   1   55.95   22.15
  -4 -17   1   94.61   38.54
   3  17  -1   70.15   25.44
   3  17  -1   66.73   34.82
  -3 -17   1   -2.44   16.35
  -3 -17   1   67.38   34.39
   2  17  -1   18.02   21.96
   2  17  -1   64.41   33.21
  -2 -17   1   -3.61   10.79
  -2 -17   1    9.62    7.51
  -2 -17   1   19.70    9.46
  -2 -17   1   -3.80   28.83
   1  17  -1  -16.82   18.71
   1  17  -1    6.02   26.16
  -1 -17   1   16.65   27.61
  -1 -17   1  -15.91   12.34
  -1 -17   1   12.57   12.71
   0  17  -1  112.39   26.92
   0 -17   1   52.30   29.49
   0 -17   1   26.88   17.32
   0 -17   1   36.19   18.23
   0 -17   1  106.93   33.42
  -1  17  -1   59.91   24.20
   1 -17   1   35.17   15.62
   1 -17   1   66.54   29.85
   1 -17   1   27.89   20.46
   1 -17   1   71.87   21.99
   1 -17   1  -28.95   32.81
  -2  17  -1   20.15   21.57
   2 -17   1   -1.40   19.84
   2 -17   1  -11.82   23.81
   2 -17   1   26.65   18.90
   2 -17   1    7.13   12.90
   2 -17   1   10.66   38.28
  -3  17  -1  -41.70   17.12
   3 -17   1   -4.96   24.51
   3 -17   1   19.29   18.59
   3 -17   1   -7.77   44.78
   3 -17   1  -38.38   17.89
  -4  17  -1  110.36   27.50
   4 -17   1   66.62   30.63
   4 -17   1  101.40   27.66
   4 -17   1   65.72   29.04
   4 -17   1   81.52   50.19
  -5  17  -1  -17.60   19.43
   5 -17   1   20.59   53.42
   5 -17   1   17.27   25.75
   5 -17   1  -13.74   24.23
  -6  17  -1   34.98   22.30
   6 -17   1   25.53   26.79
   6 -17   1  -54.45   57.99
   6 -17   1   34.21   30.16
  -7  17  -1   26.41   21.98
   7 -17   1   49.41   31.21
   7 -17   1   12.79   31.64
   8  16  -1   19.68   23.08
   8  16  -1   24.89   32.03
  -8 -16   1   -2.17   20.49
  -8 -16   1  -68.08   34.88
  -8 -16   1   36.20   25.67
   7  16  -1   73.07   25.74
   7  16  -1   91.47   35.39
  -7 -16   1   76.99   28.56
  -7 -16   1   66.29   31.84
  -7 -16   1   51.73   39.45
   6  16  -1  125.92   27.20
   6  16  -1   47.06   32.14
  -6 -16   1   38.05   32.61
  -6 -16   1   67.86   26.85
  -6 -16   1   18.46   35.57
   5  16  -1   46.80   32.19
   5  16  -1   69.13   23.57
  -5 -16   1   44.34   24.25
  -5 -16   1   24.40   31.84
  -5 -16   1   22.48   32.52
   4  16  -1   16.06   20.74
   4  16  -1   -3.27   25.59
  -4 -16   1    7.60   29.31
  -4 -16   1  -20.36   18.53
   3  16  -1  177.24   37.12
   3  16  -1  114.49   26.59
  -3 -16   1   95.28   35.42
  -3 -16   1   43.40   21.19
   2  16  -1   28.77   29.08
   2  16  -1    2.13   19.91
  -2 -16   1   10.80   10.86
  -2 -16   1   -3.10    9.64
  -2 -16   1   20.21   15.86
  -2 -16   1  -20.54   23.19
   1  16  -1   -0.03   18.15
   1  16  -1   23.75   26.58
  -1 -16   1  -16.90   17.04
  -1 -16   1   -0.75   12.65
  -1 -16   1   -5.07   13.16
  -1 -16   1    6.54   25.58
  -1 -16   1  -63.48   28.00
   0  16  -1   44.35   28.38
   0  16  -1   -8.20   17.54
   0 -16   1   14.57   15.79
   0 -16   1    8.65   10.68
   0 -16   1   24.60   33.66
   0 -16   1  -39.76   24.43
   0 -16   1    4.35   15.29
   0 -16   1   21.11   25.43
  -1  16  -1  150.85   28.91
   1 -16   1  116.46   27.12
   1 -16   1  103.43   26.27
   1 -16   1  197.62   37.19
   1 -16   1   68.34   30.84
   1 -16   1   96.06   37.23
   1 -16   1   96.60   23.00
  -2  16  -1    4.97   18.76
   2 -16   1   22.18   32.63
   2 -16   1   50.05   20.99
   2 -16   1   -3.38   23.73
   2 -16   1   25.67   20.37
   2 -16   1   -8.09   51.28
   2 -16   1   20.54   15.27
  -3  16  -1   58.05   23.37
   3 -16   1   64.75   28.60
   3 -16   1   79.28   25.81
   3 -16   1   79.00   27.55
   3 -16   1   77.39   21.82
   3 -16   1  146.61   42.45
  -4  16  -1   32.31   20.66
   4 -16   1   26.06   25.37
   4 -16   1  -21.99   38.97
   4 -16   1   16.20   22.47
   4 -16   1   15.96   14.60
   4 -16   1   31.48   19.64
  -5  16  -1  119.30   27.65
   5 -16   1  169.22   50.29
   5 -16   1   90.57   32.39
   5 -16   1  133.06   35.11
   5 -16   1  118.49   31.38
  -6  16  -1   -6.56   18.92
   6 -16   1    0.73   25.12
   6 -16   1   34.66   22.91
   6 -16   1   25.32   26.22
   6 -16   1  -20.69   47.32
  -7  16  -1  119.05   27.38
   7 -16   1   73.43   31.03
   7 -16   1   68.75   35.02
   7 -16   1  137.22   32.67
   7 -16   1  107.42   59.94
  -8  16  -1   -7.49   17.52
   8 -16   1   28.11   30.28
   8 -16   1  -33.90   60.21
   8 -16   1  -19.59   23.70
   9 -16   1   69.83   39.42
   9 -16   1  120.98   35.87
  10  15  -1   39.09   32.31
 -10 -15   1  -33.52   33.87
 -10 -15   1   11.72   25.98
   9  15  -1   -9.53   28.72
  -9 -15   1   36.33   37.84
  -9 -15   1   -2.92   15.28
  -9 -15   1   17.95   23.48
   8  15  -1   -4.88   27.79
   8  15  -1   15.71   20.35
  -8 -15   1    0.44   21.67
  -8 -15   1  -33.01   34.73
  -8 -15   1  -19.05   21.16
   7  15  -1   63.96   30.87
   7  15  -1  -11.85   18.29
  -7 -15   1   27.41   22.27
  -7 -15   1  -47.63   19.72
  -7 -15   1  -11.15   32.51
   6  15  -1   43.38   29.42
   6  15  -1   44.83   22.96
  -6 -15   1   50.95   35.70
  -6 -15   1   59.62   30.86
  -6 -15   1   70.32   24.40
   5  15  -1   -6.77   19.15
   5  15  -1    3.74   26.62
  -5 -15   1  -18.42   23.98
  -5 -15   1  -13.77   18.04
  -5 -15   1   36.71   32.76
   4  15  -1   -2.57   25.36
   4  15  -1    1.58   18.47
  -4 -15   1    5.18   26.11
  -4 -15   1   -5.42   17.87
   3  15  -1   57.01   27.38
   3  15  -1   24.22   20.21
  -3 -15   1    5.44   25.05
  -3 -15   1   18.05   19.31
   2  15  -1  284.84   44.17
   2  15  -1  189.64   34.86
  -2 -15   1  267.20   44.23
  -2 -15   1  144.46   29.36
  -2 -15   1  254.42   29.35
   1  15  -1   31.00   26.79
   1  15  -1   26.61   20.27
  -1 -15   1   22.20   17.91
  -1 -15   1   30.55   14.21
  -1 -15   1   26.90   30.12
  -1 -15   1   31.32   16.98
  -1 -15   1   42.89   24.91
  -1 -15   1   31.69   12.90
   0  15  -1  178.23   32.85
   0  15  -1  183.35   28.59
   0  15  -1  297.27   42.77
   0 -15   1  243.25   36.14
   0 -15   1  157.19   36.72
   0 -15   1  207.76   30.11
   0 -15   1  173.05   30.28
   0 -15   1  203.29   41.97
   0 -15   1  146.70   30.04
  -1  15  -1  115.78   24.26
  -1  15  -1   89.99   25.03
  -1  15  -1  105.81   31.83
   1 -15   1  110.91   25.37
   1 -15   1   85.20   33.09
   1 -15   1  144.99   25.37
   1 -15   1  109.36   25.77
   1 -15   1   87.56   29.20
   1 -15   1  106.66   31.50
  -2  15  -1  148.80   29.83
   2 -15   1  199.09   33.22
   2 -15   1  166.47   38.31
   2 -15   1  183.28   31.77
   2 -15   1  129.80   36.47
   2 -15   1  136.20   31.16
   2 -15   1  160.08   35.30
  -3  15  -1   74.21   22.35
   3 -15   1   26.09    9.96
   3 -15   1   56.60   25.46
   3 -15   1   22.09   21.75
   3 -15   1  -36.75   29.56
   3 -15   1   34.78   16.13
   3 -15   1   28.78   20.52
   3 -15   1   35.80   28.64
  -4  15  -1  370.02   48.02
   4 -15   1  353.01   55.72
   4 -15   1  365.51   38.15
   4 -15   1  356.66   52.68
   4 -15   1  203.56   53.86
   4 -15   1  363.15   53.96
   4 -15   1  310.17   52.06
   4 -15   1  415.67   64.19
  -5  15  -1  136.78   25.93
   5 -15   1  131.70   32.89
   5 -15   1   96.83   27.41
   5 -15   1  116.75   31.32
   5 -15   1   36.59   36.89
   5 -15   1  127.58   31.39
   5 -15   1   71.68   39.39
  -6  15  -1  -25.79    6.44
  -6  15  -1    2.24   17.65
   6 -15   1    8.00   14.54
   6 -15   1    5.91   19.33
   6 -15   1  -76.92   36.11
   6 -15   1    8.90   24.90
   6 -15   1   25.95   23.44
  -7  15  -1    9.59   17.96
  -7  15  -1  -21.46   12.09
   7 -15   1  -16.87   23.83
   7 -15   1   -9.25   19.41
   7 -15   1   -0.32   22.13
   7 -15   1  -26.23   42.33
  -8  15  -1  160.41   27.86
  -8  15  -1   93.72   34.04
   8 -15   1  153.23   34.08
   8 -15   1   91.55   31.53
   8 -15   1  174.81   43.45
   8 -15   1  101.96   49.66
  -9  15  -1   -9.07   17.80
  -9  15  -1    4.35   26.84
   9 -15   1  -26.69   28.31
   9 -15   1   46.94   27.36
   9 -15   1  -93.98   56.45
 -10  15  -1  -56.74   24.07
  10 -15   1  -18.05   30.72
  10 -15   1   30.59   29.50
  11  14  -1   47.16   32.33
 -11 -14   1   26.18   36.64
 -11 -14   1   -0.82   24.16
  10  14  -1   40.23   30.77
 -10 -14   1  -36.33   33.30
 -10 -14   1   -4.88    9.77
 -10 -14   1   33.10   25.01
 -10 -14   1    8.49   10.88
   9  14  -1  -24.44   25.77
  -9 -14   1    8.11   16.77
  -9 -14   1  -14.07   35.46
  -9 -14   1   -0.42   20.48
   8  14  -1   29.38   19.77
   8  14  -1   17.92   27.19
  -8 -14   1  -51.32   30.65
  -8 -14   1    2.14   20.61
  -8 -14   1   -7.37   19.15
   7  14  -1   37.41   26.83
   7  14  -1    0.55   18.55
  -7 -14   1   62.65   28.60
  -7 -14   1   48.81   22.13
  -7 -14   1   14.11   33.41
   6  14  -1   21.08   26.45
   6  14  -1    6.76   17.90
  -6 -14   1    2.75   30.72
  -6 -14   1   13.05   19.63
  -6 -14   1    6.01   23.71
   5  14  -1   11.23   17.58
   5  14  -1   -2.29   23.94
  -5 -14   1   -7.17   28.14
  -5 -14   1    0.81   17.02
  -5 -14   1   -7.62   22.70
   4  14  -1   -3.61   21.92
   4  14  -1   -0.36   15.95
  -4 -14   1   -4.78   16.18
  -4 -14   1  -10.64   24.29
   3  14  -1  286.64   38.14
   3  14  -1  279.23   42.76
  -3 -14   1  249.07   25.61
  -3 -14   1  280.81   47.97
  -3 -14   1  285.43   38.62
  -3 -14   1  204.46   25.47
   2  14  -1   50.06   18.08
   2  14  -1   30.86   23.60
  -2 -14   1    5.09    9.58
  -2 -14   1   65.47   25.22
  -2 -14   1  -24.70   13.71
  -2 -14   1   -5.32   11.89
   1  14  -1    8.75    7.17
   1  14  -1   -2.66    2.27
   1  14  -1    9.18   17.35
   1  14  -1    8.90   22.36
  -1 -14   1  -28.71   10.72
  -1 -14   1    1.81    7.67
  -1 -14   1   12.19   12.11
  -1 -14   1   15.95   21.06
  -1 -14   1  -17.23   23.89
  -1 -14   1    7.29   11.37
  -1 -14   1   -3.38   11.95
  -1 -14   1   -7.39   14.89
   0  14  -1   27.22   24.40
   0  14  -1   28.29   17.88
   0  14  -1   36.14   15.12
   0 -14   1   23.13   11.41
   0 -14   1    5.42   12.99
   0 -14   1   46.39   22.45
   0 -14   1   17.66   13.12
   0 -14   1   39.53   15.93
   0 -14   1   51.70   21.80
   0 -14   1   37.13   21.78
  -1  14  -1  604.33   63.81
  -1  14  -1  525.04   63.16
  -1  14  -1  613.34   67.84
   1 -14   1  473.89   67.88
   1 -14   1  494.17   61.44
   1 -14   1  534.22   64.02
   1 -14   1  591.39   70.92
   1 -14   1  542.02   63.43
   1 -14   1  477.92   62.25
   1 -14   1  551.96   67.67
  -2  14  -1   -0.94   16.76
  -2  14  -1    6.44   15.78
   2 -14   1    4.75   15.17
   2 -14   1   15.43   20.48
   2 -14   1   14.51   12.65
   2 -14   1    9.11   11.44
   2 -14   1   -6.53   15.71
   2 -14   1  -16.94   21.11
   2 -14   1   -2.00    8.15
   2 -14   1   18.17   22.11
  -3  14  -1   20.94   17.66
  -3  14  -1    7.80   13.45
   3 -14   1    2.84   18.02
   3 -14   1   -2.63   23.15
   3 -14   1    8.03   13.19
   3 -14   1    6.13   17.98
   3 -14   1   20.35    8.95
   3 -14   1   29.32   21.90
   3 -14   1  -12.23   23.78
  -4  14  -1   -3.69   15.40
  -4  14  -1   33.39   19.57
   4 -14   1    5.37   12.20
   4 -14   1   13.27   20.97
   4 -14   1   28.40    8.46
   4 -14   1  -55.87   26.21
   4 -14   1   26.66   21.85
   4 -14   1   43.54   20.97
   4 -14   1  -18.94   25.42
  -5  14  -1  190.19   29.96
  -5  14  -1  174.83   35.77
   5 -14   1  155.63   36.22
   5 -14   1  129.23   30.19
   5 -14   1  247.13   47.26
   5 -14   1  147.20   33.72
   5 -14   1  155.56   34.11
   5 -14   1  189.54   45.23
  -6  14  -1   10.03   22.27
  -6  14  -1   19.46   16.86
   6 -14   1   13.90   32.80
   6 -14   1   27.85   25.28
   6 -14   1   13.14   21.50
   6 -14   1   -3.79   32.72
   6 -14   1   34.32   17.59
   6 -14   1   31.94   22.07
  -7  14  -1  -40.85   19.36
  -7  14  -1   15.05   17.26
   7 -14   1   30.13   19.27
   7 -14   1   15.48   22.01
   7 -14   1   41.90   27.17
   7 -14   1   60.89   25.24
   7 -14   1  -28.12   34.70
   7 -14   1    6.12   39.16
  -8  14  -1   41.16   27.82
  -8  14  -1    0.95   17.29
   8 -14   1   65.16   21.77
   8 -14   1   36.72   42.03
   8 -14   1  -19.06   36.81
   8 -14   1   64.98   25.36
   8 -14   1   36.14   29.36
   8 -14   1   24.87   23.98
  -9  14  -1  -14.70   24.91
  -9  14  -1   25.57   17.08
   9 -14   1   11.21   18.38
   9 -14   1   22.03   31.04
   9 -14   1   22.73   46.16
   9 -14   1   44.92   25.52
 -10  14  -1   -0.24   28.27
  10 -14   1  -85.74   57.88
  10 -14   1   21.63   26.32
  10 -14   1   59.20   36.76
 -11  14  -1  -52.16   25.03
  11 -14   1   23.36   26.89
  11 -14   1 -226.78   66.17
  11 -14   1  -14.61   30.29
  12  13  -1   26.08   30.56
 -12 -13   1   82.24   38.29
 -12 -13   1   64.29   30.83
  11  13  -1   94.86   32.25
 -11 -13   1  -48.36   28.06
 -11 -13   1   52.25   27.11
  10  13  -1  182.84   37.02
 -10 -13   1  116.08   19.64
 -10 -13   1  197.57   36.73
 -10 -13   1  129.16   47.73
   9  13  -1   49.57   27.47
   9  13  -1    1.43   16.90
  -9 -13   1   11.49   21.21
  -9 -13   1   34.57   16.82
  -9 -13   1    4.72   34.63
   8  13  -1   20.86   24.19
   8  13  -1   15.12   17.31
  -8 -13   1   26.06   19.83
  -8 -13   1  -46.78   30.18
  -8 -13   1   12.68   19.25
   7  13  -1   26.53   17.60
   7  13  -1   41.86   24.75
  -7 -13   1   31.72   24.52
  -7 -13   1   11.62   30.89
  -7 -13   1    4.71   17.74
   6  13  -1  317.98   46.52
   6  13  -1  366.52   42.90
  -6 -13   1  281.77   47.76
  -6 -13   1  196.00   50.46
  -6 -13   1  263.75   41.62
   5  13  -1   39.90   18.56
   5  13  -1   49.21   24.94
  -5 -13   1   44.78   18.88
  -5 -13   1   50.34   29.86
  -5 -13   1   71.05   27.31
   4  13  -1   22.69   17.34
   4  13  -1   23.97   22.56
  -4 -13   1    9.96   15.83
  -4 -13   1   -5.24   24.91
   3  13  -1  291.91   38.11
   3  13  -1  286.46   40.95
  -3 -13   1  262.41   27.80
  -3 -13   1  291.14   45.69
  -3 -13   1  328.24   38.94
  -3 -13   1  187.15   28.54
   2  13  -1  385.15   47.31
   2  13  -1  306.80   41.30
  -2 -13   1  293.24   34.62
  -2 -13   1  228.26   38.14
  -2 -13   1  273.24   38.06
  -2 -13   1  331.80   47.87
  -2 -13   1  304.33   39.73
   1  13  -1   53.92   10.54
   1  13  -1   45.57   16.28
   1  13  -1   39.29   20.90
   1  13  -1   34.38   10.84
  -1 -13   1   30.19    9.86
  -1 -13   1   27.91   14.74
  -1 -13   1   13.74   20.97
  -1 -13   1   20.70   20.06
  -1 -13   1    1.68   12.38
  -1 -13   1   33.34   12.72
  -1 -13   1   16.02   12.48
  -1 -13   1    9.58   11.66
   0  13  -1   60.93   13.91
   0  13  -1   50.17   17.29
   0  13  -1   28.91   19.01
   0  13  -1   38.01   15.34
   0 -13   1   28.60   17.15
   0 -13   1   47.87   20.74
   0 -13   1   40.65    9.88
   0 -13   1   26.49   12.35
   0 -13   1   53.22   16.65
   0 -13   1   44.06   20.89
   0 -13   1   32.49   12.08
   0 -13   1   14.74   13.03
  -1  13  -1   70.47   19.94
  -1  13  -1  119.98   40.52
  -1  13  -1  117.65   26.43
  -1  13  -1   83.12   21.01
   1 -13   1   90.13   25.06
   1 -13   1   78.16   18.50
   1 -13   1   74.32   14.40
   1 -13   1  103.65   21.89
   1 -13   1   80.34   19.79
   1 -13   1   94.54   25.32
   1 -13   1   65.64   23.25
   1 -13   1   88.87   18.53
  -2  13  -1  370.76   48.16
  -2  13  -1  415.39   52.25
  -2  13  -1  480.77   53.98
  -2  13  -1  362.66   47.18
  -2  13  -1  579.43   74.08
   2 -13   1  347.58   47.94
   2 -13   1  342.12   41.46
   2 -13   1  386.19   49.80
   2 -13   1  344.73   51.90
   2 -13   1  356.82   46.53
   2 -13   1  359.16   52.81
  -3  13  -1   -1.41   15.21
  -3  13  -1   34.66   15.69
  -3  13  -1   11.71   32.90
   3 -13   1    1.46   22.13
   3 -13   1   29.45   18.63
   3 -13   1    9.38   18.22
   3 -13   1   10.06   15.98
   3 -13   1    6.77    7.42
   3 -13   1    3.98   10.36
  -4  13  -1  139.41   25.58
   4 -13   1  149.32   34.72
   4 -13   1  129.65   30.21
   4 -13   1  122.07   16.78
   4 -13   1  142.35   29.53
   4 -13   1  157.22   30.03
   4 -13   1  109.68   26.07
   4 -13   1  129.39   25.87
   4 -13   1  112.54   34.12
  -5  13  -1   23.36   15.06
   5 -13   1    3.45   25.04
   5 -13   1   27.70   19.94
   5 -13   1    3.81   14.13
   5 -13   1    0.89   25.90
   5 -13   1   -1.11   19.41
   5 -13   1    7.30   12.40
   5 -13   1   -3.28   16.93
  -6  13  -1  278.19   38.24
   6 -13   1  286.50   46.87
   6 -13   1  300.08   47.34
   6 -13   1  205.51   40.64
   6 -13   1  319.44   54.62
   6 -13   1  281.49   45.04
   6 -13   1  261.46   53.17
   6 -13   1  300.15   50.10
  -7  13  -1   -0.73   14.29
   7 -13   1   32.46   22.85
   7 -13   1   14.48   33.46
   7 -13   1   30.39   25.59
   7 -13   1   56.15   35.89
   7 -13   1   37.50   19.60
   7 -13   1   35.33   21.40
  -8  13  -1  282.53   39.47
  -8  13  -1  361.16   53.04
   8 -13   1  362.09   56.93
   8 -13   1  261.13   61.15
   8 -13   1  209.16   43.57
   8 -13   1  306.51   51.03
   8 -13   1  354.81   65.58
   8 -13   1  321.56   55.56
  -9  13  -1    8.56   15.27
  -9  13  -1  -26.55   20.63
   9 -13   1    8.77   22.79
   9 -13   1   44.37   23.81
   9 -13   1    9.50   15.14
   9 -13   1   -5.42   41.16
   9 -13   1   43.43   42.39
   9 -13   1  -20.49   23.62
 -10  13  -1   41.80   32.38
  10 -13   1   45.81   26.60
  10 -13   1  119.34   39.16
  10 -13   1   32.62   31.03
  10 -13   1   80.66   47.32
  10 -13   1   71.53   51.25
 -11  13  -1   -4.25   28.07
  11 -13   1   17.44   26.03
  11 -13   1   13.81   35.38
  11 -13   1   19.97   57.90
  11 -13   1    8.66   75.86
 -12  13  -1  254.85   52.06
  12 -13   1  216.98   56.40
  12 -13   1  181.03   41.00
  12 -13   1  215.54   78.94
  13  12  -1   82.58   31.33
 -13 -12   1    6.54   26.99
  12  12  -1   50.33   29.30
 -12 -12   1   -8.15   23.27
 -12 -12   1    0.38   29.28
  11  12  -1  204.89   37.50
 -11 -12   1   50.05   38.26
 -11 -12   1  118.14   33.92
  10  12  -1   48.75   26.68
 -10 -12   1  -22.55   29.69
 -10 -12   1   46.85   25.18
 -10 -12   1   27.25   11.08
   9  12  -1  195.27   28.69
   9  12  -1  145.93   34.35
  -9 -12   1  101.60   43.13
  -9 -12   1  201.95   35.24
  -9 -12   1  124.69   25.80
   8  12  -1   10.22   22.36
   8  12  -1    4.14   16.09
  -8 -12   1  -27.93   14.75
  -8 -12   1    8.31   18.53
  -8 -12   1  -21.71   29.18
   7  12  -1  542.65   57.92
   7  12  -1  584.53   63.92
  -7 -12   1  335.27   61.31
  -7 -12   1  365.30   71.60
  -7 -12   1  534.63   60.97
   6  12  -1   20.50   15.46
   6  12  -1   -5.35   18.93
  -6 -12   1   -8.08   19.10
  -6 -12   1   17.82   29.56
  -6 -12   1    1.09   15.69
   5  12  -1   38.84   16.66
   5  12  -1   66.37   22.58
  -5 -12   1   25.82   27.16
  -5 -12   1   48.62   18.23
  -5 -12   1   57.48   23.35
   4  12  -1   26.32   14.34
   4  12  -1   46.82   20.58
  -4 -12   1   12.85   13.86
  -4 -12   1   -5.82   21.65
   3  12  -1  144.52   28.01
   3  12  -1  112.35   22.82
  -3 -12   1   78.80   15.91
  -3 -12   1  148.43   23.80
  -3 -12   1  111.98   30.47
  -3 -12   1  124.10   15.01
   2  12  -1  102.37   22.48
   2  12  -1   70.46   18.94
  -2 -12   1   26.27   18.12
  -2 -12   1   54.90   16.87
  -2 -12   1   78.71   13.74
  -2 -12   1   54.50   15.29
  -2 -12   1   78.72   13.13
  -2 -12   1   69.05   24.24
   1  12  -1    4.22    9.47
   1  12  -1   20.45   15.98
   1  12  -1    2.45   13.67
   1  12  -1   16.80    7.91
  -1 -12   1   35.98   19.26
  -1 -12   1   13.80    9.91
  -1 -12   1    4.29   16.13
  -1 -12   1   11.08   10.10
  -1 -12   1   29.22    9.12
  -1 -12   1   15.11   11.95
  -1 -12   1   23.83   11.49
  -1 -12   1   -4.59   10.98
   0  12  -1   10.39   11.47
   0  12  -1    6.21   12.71
   0  12  -1   -5.74    8.44
   0  12  -1    9.43   17.25
   0  12  -1   -4.82   22.17
   0 -12   1    6.99    8.45
   0 -12   1    3.63    8.48
   0 -12   1    6.90    8.87
   0 -12   1    3.15    7.46
   0 -12   1    2.25   10.81
   0 -12   1    8.97   15.06
   0 -12   1    2.01   12.79
   0 -12   1   17.80   16.10
   0 -12   1    7.81   10.81
  -1  12  -1    3.79   12.51
  -1  12  -1   -0.82   16.05
  -1  12  -1  -11.57   23.96
  -1  12  -1    4.64   10.60
  -1  12  -1    0.39   11.68
   1 -12   1    0.79   11.59
   1 -12   1    4.02    8.16
   1 -12   1    5.32   11.22
   1 -12   1    0.91   15.88
   1 -12   1    9.47    7.95
   1 -12   1    0.22    7.95
   1 -12   1   15.94   16.27
   1 -12   1  -18.19   13.93
  -2  12  -1  267.03   34.13
  -2  12  -1  215.76   45.58
  -2  12  -1  264.79   38.31
  -2  12  -1  251.68   35.72
   2 -12   1  290.75   37.45
   2 -12   1  237.91   36.94
   2 -12   1  216.81   33.57
   2 -12   1  220.38   37.77
   2 -12   1  218.79   27.50
   2 -12   1  210.33   35.90
  -3  12  -1   -9.32   12.64
  -3  12  -1   18.77   15.55
  -3  12  -1   68.84   29.43
   3 -12   1   20.47    7.65
   3 -12   1   13.42   15.77
   3 -12   1    3.62    9.85
   3 -12   1  -17.08   17.66
   3 -12   1   10.87   13.63
   3 -12   1   24.64   16.65
  -4  12  -1   15.35   13.50
  -4  12  -1    5.01   15.26
  -4  12  -1  -38.14   22.53
   4 -12   1    6.37    5.75
   4 -12   1   23.65   16.47
   4 -12   1   10.45   20.73
   4 -12   1   -2.48    8.91
   4 -12   1    3.25   16.19
   4 -12   1   10.86   16.72
  -5  12  -1  234.84   44.74
  -5  12  -1  145.57   25.24
   5 -12   1  157.53   34.07
   5 -12   1  135.36   30.37
   5 -12   1  129.52   29.72
   5 -12   1  205.53   38.66
   5 -12   1  131.85   28.97
  -6  12  -1  172.75   26.03
   6 -12   1  161.69   45.68
   6 -12   1  107.45   34.76
   6 -12   1  135.80   29.16
   6 -12   1  110.71   29.78
   6 -12   1  155.70   30.97
   6 -12   1  159.57   35.33
   6 -12   1  150.84   35.42
  -7  12  -1   14.88   14.34
   7 -12   1    5.19   20.29
   7 -12   1   15.57   18.48
   7 -12   1   -9.13   27.05
   7 -12   1   10.28   16.86
   7 -12   1  -26.88   28.39
   7 -12   1  -11.09   11.27
   7 -12   1  -11.20   17.74
  -8  12  -1   -4.46   13.26
   8 -12   1   25.07   30.80
   8 -12   1   18.83   20.13
   8 -12   1    7.35   18.26
   8 -12   1   53.18   36.50
   8 -12   1   -3.60   14.65
   8 -12   1   32.43   20.92
   8 -12   1   23.07   26.26
  -9  12  -1  375.12   42.01
  -9  12  -1  344.43   55.89
   9 -12   1  380.49   58.47
   9 -12   1  332.04   68.03
   9 -12   1  346.99   67.62
   9 -12   1  336.51   55.10
   9 -12   1  319.35   57.71
   9 -12   1  258.07   53.70
   9 -12   1  282.10   48.52
 -10  12  -1   54.04   29.74
  10 -12   1   26.97   16.21
  10 -12   1   56.03   41.46
  10 -12   1   36.41   23.50
  10 -12   1   18.35   44.06
  10 -12   1   -1.56   27.84
 -11  12  -1   -4.95   27.12
  11 -12   1   59.82   27.69
  11 -12   1   24.91   24.80
  11 -12   1   58.71   36.85
  11 -12   1   20.46   47.92
  11 -12   1   28.80   51.74
 -12  12  -1   -5.83   27.98
 -12  12  -1   -1.07    1.68
  12 -12   1  120.09   55.87
  12 -12   1  -16.77   29.82
  12 -12   1   12.86   26.48
  12 -12   1   63.10   63.07
 -13  12  -1   19.60   33.65
  13 -12   1  219.80   81.93
  13 -12   1   64.99   43.04
  13  11  -1   -3.33   24.88
 -13 -11   1   21.33   26.04
 -13 -11   1    8.83    8.44
 -13 -11   1    8.16    7.09
  12  11  -1  103.87   30.57
 -12 -11   1   46.72   27.62
  11  11  -1   10.01   24.02
 -11 -11   1   44.43   24.34
  10  11  -1  301.64   43.72
 -10 -11   1  239.83   30.84
 -10 -11   1  229.82   41.92
   9  11  -1   11.36   21.85
   9  11  -1    6.09   14.28
  -9 -11   1    5.18   12.46
  -9 -11   1  -44.21   28.20
  -9 -11   1   15.62   20.14
   8  11  -1   66.32   23.55
   8  11  -1   57.47   17.50
  -8 -11   1  -29.00   26.74
  -8 -11   1   39.60   20.11
  -8 -11   1   28.03   17.96
   7  11  -1  365.44   43.68
   7  11  -1  405.97   49.68
  -7 -11   1  345.22   47.12
  -7 -11   1  188.51   52.95
   6  11  -1  794.97   84.17
   6  11  -1  778.88   80.57
  -6 -11   1  783.07   88.63
  -6 -11   1  492.60   91.11
  -6 -11   1  742.87   82.83
   5  11  -1   31.89   20.59
   5  11  -1   37.34   15.50
  -5 -11   1   52.10   21.01
  -5 -11   1   69.52   17.16
  -5 -11   1   20.23   26.55
   4  11  -1  -18.92   15.58
   4  11  -1    0.28   12.76
  -4 -11   1   -7.93   20.27
  -4 -11   1    7.29   11.12
  -4 -11   1   20.10   12.50
   3  11  -1  360.05   46.39
   3  11  -1  359.68   41.87
  -3 -11   1  388.32   52.22
  -3 -11   1  366.81   41.26
  -3 -11   1  330.70   41.29
  -3 -11   1  309.53   35.76
   2  11  -1  846.61   90.04
   2  11  -1  813.06   87.75
  -2 -11   1  747.44   87.27
  -2 -11   1  732.64   86.26
  -2 -11   1  833.70   85.26
  -2 -11   1  933.50   95.59
  -2 -11   1  803.89   84.69
  -2 -11   1  850.94   87.59
   1  11  -1   59.31   17.11
   1  11  -1   46.30   18.80
   1  11  -1   34.25   12.14
   1  11  -1   61.91   11.19
  -1 -11   1   54.54   17.87
  -1 -11   1   59.22   14.87
  -1 -11   1   68.69   20.97
  -1 -11   1   78.22   14.96
  -1 -11   1   59.76   13.37
  -1 -11   1   66.03   14.00
  -1 -11   1   71.92   16.03
  -1 -11   1   57.57   11.97
  -1 -11   1   54.29   13.36
  -1 -11   1   60.80   13.93
   0  11  -1   16.20   13.30
   0  11  -1    1.74   10.03
   0  11  -1   14.18   12.66
   0  11  -1   -6.37   19.16
   0  11  -1    3.39   15.54
   0 -11   1   13.98   10.77
   0 -11   1    4.77    9.43
   0 -11   1   33.22    9.73
   0 -11   1   19.18    8.65
   0 -11   1   23.27   12.89
   0 -11   1   -6.27    8.27
   0 -11   1   11.04   11.51
   0 -11   1   33.64   16.76
   0 -11   1    8.22   12.43
   0 -11   1   14.62    8.95
  -1  11  -1   77.22   17.04
  -1  11  -1   69.91   17.55
  -1  11  -1   16.75   23.58
  -1  11  -1   83.36   20.11
   1 -11   1   67.88   18.64
   1 -11   1   55.68   14.90
   1 -11   1   78.91   20.50
   1 -11   1   68.00   16.17
   1 -11   1   53.08   11.77
   1 -11   1   71.08   18.86
   1 -11   1   84.86   18.31
   1 -11   1   58.53   15.59
  -2  11  -1  684.66   70.67
  -2  11  -1  623.54   77.62
  -2  11  -1  631.32   68.27
  -2  11  -1  626.51   69.91
   2 -11   1  694.94   73.17
   2 -11   1  666.01   72.96
   2 -11   1  568.95   69.39
   2 -11   1  608.00   69.53
   2 -11   1  563.25   64.66
   2 -11   1  614.53   70.28
   2 -11   1  595.82   72.72
   2 -11   1  600.34   70.64
  -3  11  -1  465.02   61.35
  -3  11  -1  391.49   48.30
  -3  11  -1  394.16   51.30
   3 -11   1  479.57   52.66
   3 -11   1  432.72   53.16
   3 -11   1  548.77   54.96
   3 -11   1  401.20   54.47
   3 -11   1  355.30   49.71
   3 -11   1  462.23   51.38
   3 -11   1  391.66   44.26
   3 -11   1  366.74   54.20
  -4  11  -1  138.02   27.65
  -4  11  -1  140.67   22.49
  -4  11  -1  155.00   33.92
   4 -11   1  129.66   30.22
   4 -11   1  117.41   29.99
   4 -11   1  141.00   26.86
   4 -11   1  187.61   31.20
   4 -11   1  129.97   27.82
   4 -11   1  121.40   25.81
   4 -11   1  112.44   24.99
   4 -11   1  127.82   16.08
  -5  11  -1  591.04   77.22
  -5  11  -1  577.77   65.24
  -5  11  -1  616.45   71.20
   5 -11   1  580.69   72.50
   5 -11   1  607.38   72.10
   5 -11   1  628.80   71.17
   5 -11   1  580.84   75.58
   5 -11   1  574.26   60.33
   5 -11   1  574.58   70.15
   5 -11   1  512.07   69.07
   5 -11   1  783.76   79.88
  -6  11  -1  502.29   62.48
  -6  11  -1  367.19   45.18
   6 -11   1  386.74   54.80
   6 -11   1  411.82   57.69
   6 -11   1  432.32   58.26
   6 -11   1  347.53   51.04
   6 -11   1  340.91   59.99
   6 -11   1  347.78   54.10
  -7  11  -1  227.83   24.28
  -7  11  -1  210.76   25.34
  -7  11  -1  272.47   31.48
   7 -11   1  172.80   40.75
   7 -11   1  229.86   42.60
   7 -11   1  264.47   54.23
   7 -11   1  163.61   31.32
   7 -11   1  217.17   43.42
   7 -11   1  276.20   41.87
   7 -11   1  201.13   36.10
  -8  11  -1  267.68   33.25
  -8  11  -1  354.25   38.35
   8 -11   1  396.36   52.54
   8 -11   1  308.94   55.49
   8 -11   1  253.50   43.69
   8 -11   1  385.91   54.24
   8 -11   1  285.85   47.35
  -9  11  -1   49.55   14.87
  -9  11  -1   32.91   10.82
   9 -11   1  101.62   29.19
   9 -11   1   61.02   29.28
   9 -11   1   59.45   24.15
   9 -11   1  123.61   41.44
   9 -11   1   82.71   61.85
   9 -11   1   84.63   30.13
   9 -11   1   78.41   25.49
 -10  11  -1   57.91   14.05
 -10  11  -1   86.95   30.56
  10 -11   1   97.78   33.02
  10 -11   1   41.87   16.44
  10 -11   1  136.37   43.00
  10 -11   1  107.36   40.37
  10 -11   1   31.66   23.94
  10 -11   1   79.87   26.30
  10 -11   1   99.76   39.36
 -11  11  -1   43.62   12.90
 -11  11  -1   59.69   29.66
  11 -11   1  242.77   56.53
  11 -11   1   27.76   47.68
  11 -11   1  101.53   37.50
  11 -11   1  178.21   47.45
  11 -11   1   77.51   27.55
  11 -11   1   94.26   49.02
 -12  11  -1  203.59   46.11
  12 -11   1  183.43   37.98
  12 -11   1  164.07   36.35
  12 -11   1  209.77   63.39
  12 -11   1  177.96   58.24
  12 -11   1  202.91   50.06
 -13  11  -1   20.94   33.67
  13 -11   1    7.23   33.83
  13 -11   1  112.61   60.75
  13 -11   1   75.39   58.57
 -14  11  -1  -33.40   28.83
 -14  11  -1   -1.82    2.69
  14 -11   1  -36.77   35.80
  14 -11   1   50.24   82.56
  14 -11   1    7.36   77.22
  14  10  -1  -11.83   22.71
 -14 -10   1    8.46   25.98
 -14 -10   1   10.49   13.60
 -14 -10   1   -0.33   12.75
  13  10  -1   64.78   26.16
 -13 -10   1   24.81   14.95
 -13 -10   1   34.57   28.15
 -13 -10   1   23.81   13.20
  12  10  -1   59.40   25.94
 -12 -10   1    9.77   14.31
 -12 -10   1   65.19   28.42
 -12 -10   1   47.82   13.07
  11  10  -1   -6.74   19.72
 -11 -10   1   11.02    9.48
 -11 -10   1   -9.03   11.44
 -11 -10   1   28.40   22.99
  10  10  -1    3.07   19.75
 -10 -10   1   -6.03   17.41
 -10 -10   1   -3.27    6.43
 -10 -10   1   -8.76    9.77
 -10 -10   1   -5.36    6.64
   9  10  -1  -10.30   17.84
   9  10  -1   25.82   17.16
  -9 -10   1   -1.89    3.77
  -9 -10   1   -2.54   16.71
  -9 -10   1   20.76   11.91
  -9 -10   1    1.51    3.88
   8  10  -1   45.93   17.99
   8  10  -1   99.24   17.35
   8  10  -1    4.36   17.53
  -8 -10   1   10.96   16.96
  -8 -10   1   15.56   14.74
   7  10  -1   69.51   21.39
   7  10  -1   91.54   19.07
   7  10  -1   43.96   16.11
  -7 -10   1   37.86   20.48
  -7 -10   1   -4.98   26.74
  -7 -10   1  105.07   22.83
   6  10  -1   91.05   17.38
   6  10  -1   72.99   17.72
   6  10  -1   70.64   20.98
  -6 -10   1   78.01   16.59
  -6 -10   1  -34.09   23.20
  -6 -10   1   77.19   19.54
  -6 -10   1   67.80   21.05
   5  10  -1   46.46   14.21
   5  10  -1   26.27   18.19
  -5 -10   1   60.56   19.92
  -5 -10   1   52.63   14.22
  -5 -10   1    8.67   23.26
  -5 -10   1   66.07   16.76
   4  10  -1   57.64   19.57
   4  10  -1   83.29   16.85
  -4 -10   1   34.61   23.64
  -4 -10   1   71.89   17.17
  -4 -10   1   75.25   16.02
   3  10  -1  764.98   83.53
   3  10  -1  779.19   81.53
  -3 -10   1  781.48   81.48
  -3 -10   1  812.54   89.61
  -3 -10   1  729.75   81.07
  -3 -10   1  722.71   77.47
   2  10  -1    5.13   13.45
   2  10  -1    4.53   10.67
  -2 -10   1   11.24    6.72
  -2 -10   1   12.91    9.79
  -2 -10   1   -0.24    6.87
  -2 -10   1   14.03   16.64
  -2 -10   1    1.90    7.68
  -2 -10   1    8.39    9.17
  -2 -10   1   -0.95   11.79
  -2 -10   1   -9.06    9.37
   1  10  -1  296.83   42.12
   1  10  -1  386.47   40.07
   1  10  -1  291.66   37.53
   1  10  -1  322.72   35.89
  -1 -10   1  337.21   38.03
  -1 -10   1  318.27   38.38
  -1 -10   1  324.12   37.82
  -1 -10   1  329.01   38.99
  -1 -10   1  323.61   36.76
  -1 -10   1  356.65   38.74
  -1 -10   1  319.52   44.83
  -1 -10   1  359.59   40.76
  -1 -10   1  308.90   36.82
  -1 -10   1  314.18   37.73
   0  10  -1   41.24   12.03
   0  10  -1   26.98   13.72
   0  10  -1   18.03   19.95
   0  10  -1   29.74   11.12
   0 -10   1    4.07    9.62
   0 -10   1   50.20   12.25
   0 -10   1   43.17   10.84
   0 -10   1   80.72   14.68
   0 -10   1   52.17   14.83
   0 -10   1   49.13   13.59
   0 -10   1   76.36   14.38
   0 -10   1   41.40   11.12
   0 -10   1   68.61   17.61
   0 -10   1   38.24   10.04
  -1  10  -1 1067.45  121.08
  -1  10  -1 1115.52  127.33
  -1  10  -1 1231.20  122.67
  -1  10  -1 1195.18  121.12
   1 -10   1 1167.00  121.66
   1 -10   1 1207.39  121.13
   1 -10   1 1065.44  118.61
   1 -10   1 1122.68  122.12
   1 -10   1 1252.06  124.66
   1 -10   1 1148.08  123.96
   1 -10   1 1243.77  122.63
   1 -10   1 1095.84  123.17
  -2  10  -1  516.23   52.43
  -2  10  -1  501.65   63.38
  -2  10  -1  421.95   53.43
  -2  10  -1  494.70   54.37
   2 -10   1  393.06   51.41
   2 -10   1  481.24   55.03
   2 -10   1  449.86   53.57
   2 -10   1  488.21   56.06
   2 -10   1  409.52   48.73
   2 -10   1  553.94   57.62
   2 -10   1  465.34   56.67
   2 -10   1  458.45   54.03
  -3  10  -1  188.98   29.47
  -3  10  -1  185.94   26.20
  -3  10  -1  231.06   35.76
   3 -10   1  188.88   32.92
   3 -10   1  138.70   27.20
   3 -10   1  222.68   33.26
   3 -10   1  211.35   30.46
   3 -10   1  199.60   31.32
   3 -10   1  148.09   20.36
   3 -10   1  201.37   33.90
  -4  10  -1    7.09   17.67
  -4  10  -1   25.43   12.00
  -4  10  -1   24.59   15.72
   4 -10   1   16.88    5.05
   4 -10   1    6.83    9.74
   4 -10   1  -23.62   12.36
   4 -10   1   25.84   14.87
   4 -10   1   -3.04   14.35
   4 -10   1   27.97   16.96
   4 -10   1   27.71   14.83
   4 -10   1    7.54   10.08
  -5  10  -1  101.11   11.47
  -5  10  -1   96.59   11.47
  -5  10  -1   85.30   17.96
  -5  10  -1  136.90   26.79
  -5  10  -1   93.54   26.88
   5 -10   1  135.44   28.65
   5 -10   1  111.02   22.96
   5 -10   1  132.19   25.02
   5 -10   1   80.28   20.96
   5 -10   1  134.76   27.70
   5 -10   1   98.17   22.20
   5 -10   1  130.19   30.15
  -6  10  -1  405.33   45.22
  -6  10  -1  354.21   41.90
  -6  10  -1  448.99   56.93
  -6  10  -1  359.85   41.00
  -6  10  -1  553.13   61.13
   6 -10   1  430.62   62.06
   6 -10   1  391.51   55.93
   6 -10   1  433.69   51.85
   6 -10   1  351.47   53.89
   6 -10   1  399.70   56.25
   6 -10   1  425.58   51.39
   6 -10   1  414.75   51.78
  -7  10  -1    8.76   23.31
  -7  10  -1    7.52    9.40
  -7  10  -1    3.62    6.21
  -7  10  -1    3.34   10.45
   7 -10   1   10.00    9.17
   7 -10   1  -23.37   18.00
   7 -10   1   29.45   19.02
   7 -10   1    6.23   14.64
   7 -10   1   17.71   15.47
   7 -10   1   -0.47   18.34
   7 -10   1   17.66   24.31
  -8  10  -1   33.56   12.96
  -8  10  -1   13.73   11.58
  -8  10  -1   26.32    8.99
   8 -10   1   37.12   18.05
   8 -10   1   18.28   21.01
   8 -10   1   53.62   26.70
   8 -10   1   20.89   17.22
   8 -10   1   27.51   19.91
   8 -10   1   38.24   19.04
   8 -10   1   46.67   28.86
  -9  10  -1   17.47   13.99
  -9  10  -1   20.26   11.65
  -9  10  -1   -0.67    8.89
   9 -10   1   10.01   17.19
   9 -10   1   17.53   20.47
   9 -10   1    6.07   25.38
   9 -10   1   30.18   20.18
   9 -10   1    7.10   20.97
   9 -10   1    4.79   13.14
   9 -10   1   -1.25   26.96
 -10  10  -1   34.88   12.81
  10 -10   1   68.66   31.37
  10 -10   1   20.13   37.98
  10 -10   1   65.42   60.67
  10 -10   1   44.40   22.08
  10 -10   1   28.48   20.50
  10 -10   1   64.60   24.49
  10 -10   1   46.21   24.08
 -11  10  -1  -13.31   10.81
 -11  10  -1    5.49   24.59
  11 -10   1   37.78   21.84
  11 -10   1   -8.30   27.90
  11 -10   1   71.36   38.40
  11 -10   1    4.00   11.96
 -12  10  -1   26.87   15.16
 -12  10  -1  -14.77   26.44
  12 -10   1   57.77   31.15
  12 -10   1   21.26   41.91
  12 -10   1    0.64   30.39
  12 -10   1   40.12   27.98
  12 -10   1   46.38   47.38
 -13  10  -1  -12.98   26.80
 -13  10  -1    2.37   15.23
  13 -10   1   29.06   23.94
  13 -10   1   37.39   57.75
  13 -10   1  -14.82   53.89
  13 -10   1   -3.17   33.41
  13 -10   1  -10.10   15.12
 -14  10  -1    2.47   16.12
 -14  10  -1  -11.65   28.43
  14 -10   1    9.22   36.72
  14 -10   1   62.07   71.19
  14 -10   1  -47.80   60.98
  15   9  -1  124.44   29.57
  15   9  -1   42.34   39.30
 -15  -9   1  112.16   37.32
 -15  -9   1   77.40   24.32
  14   9  -1   21.05   22.74
  14   9  -1    0.67   28.95
  14   9  -1   25.05   13.16
 -14  -9   1   11.72   26.49
 -14  -9   1   30.76   18.64
 -14  -9   1   53.22   19.01
  13   9  -1   68.31   15.73
  13   9  -1  103.14   26.81
  13   9  -1   50.91   36.31
  13   9  -1   35.27   25.29
 -13  -9   1   83.16   21.94
 -13  -9   1   73.42   19.61
 -13  -9   1   98.56   32.25
  12   9  -1  -15.06   19.91
  12   9  -1   18.37   19.16
  12   9  -1  -56.40   28.98
 -12  -9   1   -8.93   11.21
 -12  -9   1   28.57   23.27
 -12  -9   1   -2.16   13.87
  11   9  -1  331.82   43.03
  11   9  -1  239.48   42.56
  11   9  -1  327.02   42.19
  11   9  -1  265.94   37.41
 -11  -9   1  329.84   48.43
 -11  -9   1  223.80   37.33
 -11  -9   1  304.50   36.13
  10   9  -1    8.98   17.86
  10   9  -1   36.00   20.33
  10   9  -1   13.67   10.59
  10   9  -1   39.02   16.53
 -10  -9   1   26.38   13.92
 -10  -9   1   36.03   11.03
 -10  -9   1    0.94   19.18
 -10  -9   1   29.06    8.38
   9   9  -1   19.86   17.38
   9   9  -1   31.80   17.92
  -9  -9   1   17.50   18.50
  -9  -9   1   18.31   12.28
  -9  -9   1   34.35   11.25
  -9  -9   1   15.60    8.01
   8   9  -1   21.37   16.35
   8   9  -1    1.10   11.06
   8   9  -1   41.94   16.04
  -8  -9   1    2.25    5.41
  -8  -9   1  -25.31   13.16
  -8  -9   1  -14.10    8.94
  -8  -9   1    7.45   12.80
   7   9  -1  313.90   35.88
   7   9  -1  324.53   39.41
   7   9  -1  308.16   33.97
  -7  -9   1  210.31   37.65
  -7  -9   1  285.98   33.21
  -7  -9   1  243.55   27.09
  -7  -9   1  264.50   27.33
  -7  -9   1  352.54   39.74
   6   9  -1  294.66   37.67
   6   9  -1  306.83   36.73
   6   9  -1  334.43   40.33
  -6  -9   1  319.18   39.57
  -6  -9   1  279.17   43.51
  -6  -9   1  173.71   46.11
  -6  -9   1  351.72   37.15
   5   9  -1  257.89   34.65
   5   9  -1  242.97   30.71
   5   9  -1  233.44   30.26
  -5  -9   1  259.98   30.71
  -5  -9   1  117.75   36.69
  -5  -9   1  205.22   33.90
  -5  -9   1  218.58   31.66
   4   9  -1   35.54   11.56
   4   9  -1   33.93   11.36
   4   9  -1   17.27   14.35
  -4  -9   1   14.63   10.60
  -4  -9   1   26.90   10.70
  -4  -9   1  -12.69   17.76
   3   9  -1  262.67   32.08
   3   9  -1  282.19   29.96
  -3  -9   1  148.65   23.42
  -3  -9   1  214.93   22.52
  -3  -9   1  198.03   35.60
  -3  -9   1  232.85   28.73
  -3  -9   1  218.25   27.53
  -3  -9   1  248.40   28.27
   2   9  -1 2232.73  206.50
   2   9  -1 2040.12  204.77
  -2  -9   1 1968.83  203.86
  -2  -9   1 2029.39  203.63
  -2  -9   1 2008.05  204.63
  -2  -9   1 1972.96  202.65
  -2  -9   1 1771.26  204.64
  -2  -9   1 1987.79  202.85
  -2  -9   1 2027.83  209.35
   1   9  -1  862.28   94.33
   1   9  -1  945.92   96.86
   1   9  -1  960.56   98.27
   1   9  -1  956.85   95.74
  -1  -9   1  941.15   95.90
  -1  -9   1  918.70   95.94
  -1  -9   1  881.63   97.01
  -1  -9   1  906.18   95.46
  -1  -9   1  942.32  100.74
  -1  -9   1  882.82   96.47
  -1  -9   1  906.96   95.68
  -1  -9   1  905.29   96.18
  -1  -9   1  955.67   96.05
   0   9  -1   28.92   13.96
   0   9  -1   40.14   10.59
   0   9  -1   60.80   13.58
   0   9  -1   13.39   17.09
   0  -9   1   47.13    9.41
   0  -9   1   45.50   15.19
   0  -9   1   34.86   11.18
   0  -9   1   76.36   13.44
   0  -9   1   46.79   11.84
   0  -9   1   19.53    9.39
   0  -9   1   35.82   10.37
   0  -9   1   44.80   12.09
  -1   9  -1  308.68   36.99
  -1   9  -1  264.74   36.15
  -1   9  -1  355.31   39.05
  -1   9  -1  382.74   46.93
   1  -9   1  279.05   39.97
   1  -9   1  328.90   38.12
   1  -9   1  279.69   36.04
   1  -9   1  312.88   37.38
   1  -9   1  290.73   39.00
   1  -9   1  331.84   37.27
   1  -9   1  317.49   34.09
  -2   9  -1 1912.87  202.53
  -2   9  -1 1922.52  203.07
  -2   9  -1 2093.53  206.51
  -2   9  -1 2115.26  201.84
   2  -9   1 1964.14  203.13
   2  -9   1 1884.66  204.06
   2  -9   1 1954.08  199.52
   2  -9   1 1937.45  201.64
   2  -9   1 2023.88  204.13
   2  -9   1 1871.85  205.78
   2  -9   1 1970.13  204.05
  -3   9  -1  697.68   85.79
  -3   9  -1  878.75   84.19
  -3   9  -1  806.21   85.78
  -3   9  -1  774.45   89.02
   3  -9   1  877.90   88.15
   3  -9   1  780.48   86.26
   3  -9   1  805.11   83.87
   3  -9   1  852.62   88.10
   3  -9   1  856.18   90.72
   3  -9   1  751.81   86.72
   3  -9   1  717.93   81.00
  -4   9  -1  245.67   31.56
  -4   9  -1  230.77   25.16
  -4   9  -1  151.41   16.98
  -4   9  -1  172.84   29.57
  -4   9  -1  156.29   26.34
   4  -9   1  209.96   33.95
   4  -9   1  157.25   25.69
   4  -9   1  190.98   29.79
   4  -9   1  149.39   26.06
   4  -9   1  202.01   29.40
   4  -9   1  145.61   29.07
   4  -9   1  141.80   17.49
  -5   9  -1   65.57   14.39
  -5   9  -1   72.24   20.06
  -5   9  -1   98.73   22.68
  -5   9  -1   47.22    9.90
  -5   9  -1   84.73   19.60
   5  -9   1   87.58   25.62
   5  -9   1   44.57   17.20
   5  -9   1   61.23   20.50
   5  -9   1   70.76   19.78
   5  -9   1   65.93   17.28
   5  -9   1   56.96   17.72
   5  -9   1   70.71   22.91
  -6   9  -1  193.32   26.66
  -6   9  -1  236.42   28.79
  -6   9  -1  352.72   42.10
  -6   9  -1  156.84   34.20
   6  -9   1  221.78   40.26
   6  -9   1  381.30   44.22
   6  -9   1  138.83   29.30
   6  -9   1  217.93   35.85
   6  -9   1  193.82   32.69
   6  -9   1  227.84   38.84
   6  -9   1  288.68   45.98
  -7   9  -1  562.20   59.05
  -7   9  -1  500.05   68.15
  -7   9  -1  622.60   59.56
   7  -9   1  492.45   65.30
   7  -9   1  609.14   74.20
   7  -9   1  583.23   69.23
   7  -9   1  537.23   65.03
   7  -9   1  490.51   66.92
   7  -9   1  444.66   64.71
   7  -9   1  499.16   70.99
  -8   9  -1   26.28   10.48
  -8   9  -1   -4.51   18.39
  -8   9  -1    7.87    8.33
   8  -9   1   46.14   26.09
   8  -9   1    1.50   11.98
   8  -9   1    1.23   16.85
   8  -9   1   30.06   18.43
   8  -9   1   13.71   14.22
   8  -9   1   11.96   19.49
   8  -9   1   22.84   15.48
   8  -9   1   -1.61   22.68
  -9   9  -1   65.42   14.88
  -9   9  -1   92.03   27.41
  -9   9  -1   57.47   13.98
   9  -9   1  115.05   35.45
   9  -9   1   48.53   19.30
   9  -9   1   86.61   29.17
   9  -9   1   94.73   30.60
   9  -9   1   73.04   22.02
   9  -9   1   99.86   35.21
   9  -9   1   47.45   23.18
 -10   9  -1   -5.29   10.47
  10  -9   1   -6.71   15.87
  10  -9   1   48.04   29.94
  10  -9   1   47.65   28.60
  10  -9   1   20.28   18.83
  10  -9   1    6.45   17.52
  10  -9   1    3.85   12.27
  10  -9   1   19.56   27.23
 -11   9  -1  197.43   31.62
 -11   9  -1  215.62   43.82
  11  -9   1  256.53   55.55
  11  -9   1  266.38   49.23
  11  -9   1  195.71   47.07
  11  -9   1  177.94   37.25
  11  -9   1  294.12   57.20
  11  -9   1  220.87   49.81
 -12   9  -1   -2.77   23.52
 -12   9  -1   17.81   14.70
  12  -9   1   43.13   40.73
  12  -9   1   36.08   45.68
  12  -9   1   -4.77   13.80
  12  -9   1  -26.72   27.08
  12  -9   1   61.23   27.38
 -13   9  -1  119.66   38.81
 -13   9  -1  129.23   27.13
  13  -9   1  354.89   80.89
  13  -9   1  101.46   48.69
  13  -9   1  141.81   44.72
 -14   9  -1  -10.24   16.63
 -14   9  -1    6.05   29.35
  14  -9   1   -3.75   12.91
  14  -9   1   -1.85    4.92
  14  -9   1  -12.94   54.07
  14  -9   1    2.39   35.40
  14  -9   1   34.87   52.54
 -15   9  -1   20.10   20.25
 -15   9  -1   20.88   34.57
  15  -9   1    2.95    4.81
  15  -9   1   50.67   42.02
  15  -9   1  115.11   80.89
  15  -9   1   95.65   71.82
  15   8  -1    3.04   39.49
  15   8  -1    5.91   14.13
  15   8  -1   14.74   22.35
 -15  -8   1   -6.65   16.30
 -15  -8   1   -4.13   25.44
 -15  -8   1   15.91   20.03
  14   8  -1   86.54   35.17
  14   8  -1   98.23   22.51
  14   8  -1   97.15   26.18
 -14  -8   1   80.63   24.03
 -14  -8   1   97.99   25.22
 -14  -8   1  109.64   34.53
  13   8  -1   46.81   13.60
  13   8  -1   37.48   29.08
  13   8  -1   56.95   21.81
  13   8  -1   58.32   22.26
  13   8  -1   40.44   15.22
  13   8  -1   41.31   27.42
 -13  -8   1   35.30   24.87
 -13  -8   1   35.31   18.41
 -13  -8   1   37.26   17.38
  12   8  -1   67.71   13.39
  12   8  -1   45.84   14.66
  12   8  -1   19.54   22.24
  12   8  -1   65.30   26.74
  12   8  -1   42.29   19.81
  12   8  -1   12.39   19.82
 -12  -8   1   24.59   23.55
 -12  -8   1   17.30   16.16
 -12  -8   1   37.54   16.20
  11   8  -1   93.24   23.73
  11   8  -1   60.84   20.95
  11   8  -1   97.79   24.39
  11   8  -1   97.13   17.86
  11   8  -1   97.34   19.84
  11   8  -1   69.41   26.47
  11   8  -1   88.63   14.70
 -11  -8   1   70.91   19.60
 -11  -8   1   87.47   27.89
 -11  -8   1   94.49   19.22
  10   8  -1   85.14   15.80
  10   8  -1  107.95   23.59
  10   8  -1   93.06   13.05
  10   8  -1  111.62   20.44
  10   8  -1   62.80   16.61
  10   8  -1  105.85   20.92
  10   8  -1   47.76   22.53
  10   8  -1   94.11   18.58
 -10  -8   1  120.40   26.31
 -10  -8   1   75.44   12.89
 -10  -8   1  103.17   19.79
 -10  -8   1  104.14   18.39
   9   8  -1  245.30   36.92
   9   8  -1  273.50   31.99
   9   8  -1  266.86   35.00
   9   8  -1  256.44   36.02
   9   8  -1  221.37   28.62
  -9  -8   1  250.98   30.69
  -9  -8   1  252.65   30.85
  -9  -8   1  263.85   40.22
  -9  -8   1  202.35   31.77
   8   8  -1  271.31   36.19
   8   8  -1  303.53   31.88
   8   8  -1  307.84   34.20
   8   8  -1  221.11   36.10
   8   8  -1  306.28   38.86
  -8  -8   1  323.80   42.02
  -8  -8   1  269.04   34.09
  -8  -8   1  272.10   31.82
  -8  -8   1  215.37   34.52
   7   8  -1  288.38   33.78
   7   8  -1  229.79   32.26
   7   8  -1  288.63   36.84
  -7  -8   1  278.04   32.13
  -7  -8   1  263.59   37.92
  -7  -8   1  243.19   28.78
   6   8  -1   58.73   12.72
   6   8  -1   64.57   13.53
   6   8  -1   53.50   15.83
  -6  -8   1   34.98    6.15
  -6  -8   1   28.30    7.88
  -6  -8   1   58.48   16.13
  -6  -8   1   17.79   15.06
  -6  -8   1   49.26   12.10
   5   8  -1  653.49   67.54
   5   8  -1  625.84   69.20
   5   8  -1  622.81   67.74
  -5  -8   1  557.58   66.89
  -5  -8   1  704.85   72.82
  -5  -8   1  616.75   69.06
   4   8  -1  183.09   27.44
   4   8  -1  179.89   24.97
   4   8  -1  183.61   25.02
  -4  -8   1  145.54   32.53
  -4  -8   1  155.41   25.20
  -4  -8   1  209.76   25.67
  -4  -8   1  225.56   26.44
   3   8  -1  202.19   29.12
   3   8  -1  239.24   26.56
   3   8  -1  210.55   25.61
  -3  -8   1  228.77   27.46
  -3  -8   1  195.19   27.88
  -3  -8   1  182.18   34.04
  -3  -8   1  198.60   24.95
  -3  -8   1  203.97   21.75
  -3  -8   1  198.00   22.44
  -3  -8   1  211.48   26.42
   2   8  -1  212.22   25.24
   2   8  -1  193.40   23.18
   2   8  -1  213.14   27.91
  -2  -8   1  172.96   24.44
  -2  -8   1  183.22   21.03
  -2  -8   1  191.59   23.02
  -2  -8   1  176.69   23.29
  -2  -8   1  173.30   21.14
  -2  -8   1  250.54   26.36
  -2  -8   1  188.54   30.67
  -2  -8   1  179.48   25.78
  -2  -8   1  176.45   21.94
   1   8  -1  387.17   43.80
   1   8  -1  368.39   40.89
   1   8  -1  371.24   42.26
  -1  -8   1  362.49   40.87
  -1  -8   1  380.22   46.11
  -1  -8   1  345.26   42.66
  -1  -8   1  400.38   41.41
  -1  -8   1  397.53   42.53
  -1  -8   1  394.50   42.18
  -1  -8   1  355.67   41.00
  -1  -8   1  395.91   40.97
  -1  -8   1  363.59   40.95
   0   8  -1   33.26    9.59
   0   8  -1   32.61   10.67
   0   8  -1   22.81   14.72
   0   8  -1   36.45    9.34
   0  -8   1   45.91   13.27
   0  -8   1   20.33    7.97
   0  -8   1   53.01    8.82
   0  -8   1   47.00   10.73
   0  -8   1   43.78    9.56
   0  -8   1   35.78   11.31
   0  -8   1   37.33    9.72
   0  -8   1   22.81    9.94
   0  -8   1   31.54    8.60
  -1   8  -1  388.29   41.81
  -1   8  -1  431.33   47.91
  -1   8  -1  389.14   43.15
  -1   8  -1  353.36   42.20
   1  -8   1  402.28   45.03
   1  -8   1  430.12   43.61
   1  -8   1  365.26   42.34
   1  -8   1  333.68   43.89
   1  -8   1  347.52   41.39
   1  -8   1  343.42   42.42
   1  -8   1  410.44   42.68
   1  -8   1  337.86   39.57
  -2   8  -1   15.33   10.37
  -2   8  -1   14.34    9.49
  -2   8  -1   27.53   12.78
  -2   8  -1   23.99    8.85
  -2   8  -1    3.38    7.88
   2  -8   1   11.34    8.34
   2  -8   1    3.93    8.27
   2  -8   1    7.71    9.63
   2  -8   1    6.30    7.38
   2  -8   1    0.25    8.82
   2  -8   1   12.73    4.98
   2  -8   1   17.99   10.41
   2  -8   1   15.35   11.00
  -3   8  -1  111.08   12.40
  -3   8  -1  114.94   22.24
  -3   8  -1  121.88   18.19
  -3   8  -1  122.85   21.78
  -3   8  -1  126.27   20.15
   3  -8   1  148.30   23.72
   3  -8   1  100.07   23.77
   3  -8   1  162.93   19.22
   3  -8   1  104.11   13.48
   3  -8   1  109.72   20.41
   3  -8   1  113.04   18.30
   3  -8   1  151.27   21.93
   3  -8   1  148.27   23.93
  -4   8  -1  252.60   34.30
  -4   8  -1  286.06   31.50
  -4   8  -1  312.60   39.47
  -4   8  -1  241.51   28.52
  -4   8  -1  285.18   38.10
   4  -8   1  299.23   35.49
   4  -8   1  282.52   35.19
   4  -8   1  286.94   40.13
   4  -8   1  249.35   27.43
   4  -8   1  288.04   39.36
   4  -8   1  256.28   38.62
   4  -8   1  270.47   32.02
  -5   8  -1  520.21   61.29
  -5   8  -1  525.88   62.99
  -5   8  -1  488.68   61.88
  -5   8  -1  556.80   57.18
  -5   8  -1  542.15   56.34
   5  -8   1  484.86   62.52
   5  -8   1  519.01   58.00
   5  -8   1  516.01   61.58
   5  -8   1  642.07   62.29
   5  -8   1  583.93   64.11
   5  -8   1  528.70   61.97
   5  -8   1  486.68   64.87
   5  -8   1  489.41   63.87
  -6   8  -1   13.92   13.54
  -6   8  -1   14.43   14.47
  -6   8  -1   -7.02    7.94
  -6   8  -1  -11.15   13.76
   6  -8   1   -5.86    9.24
   6  -8   1   -4.51    7.75
   6  -8   1    2.73   13.54
   6  -8   1    1.35   17.35
   6  -8   1   13.04   13.27
   6  -8   1  -12.33    7.94
   6  -8   1  -11.83   15.65
  -7   8  -1   70.75   13.52
  -7   8  -1   87.06   20.57
  -7   8  -1   61.25   21.97
   7  -8   1   82.16   15.36
   7  -8   1   57.04   25.96
   7  -8   1   68.94   18.80
   7  -8   1   62.86   20.83
   7  -8   1  102.78   25.85
   7  -8   1   58.03   18.02
   7  -8   1  102.77   25.13
   7  -8   1   48.59   22.70
  -8   8  -1  155.76   36.14
  -8   8  -1  171.82   35.82
  -8   8  -1  234.63   27.98
   8  -8   1  355.55   53.83
   8  -8   1  249.22   39.95
   8  -8   1  250.83   42.81
   8  -8   1  212.53   34.34
   8  -8   1  184.90   35.70
   8  -8   1  397.25   56.23
   8  -8   1  205.98   36.84
   8  -8   1  278.17   48.74
   8  -8   1  208.10   29.22
  -9   8  -1  345.47   45.37
  -9   8  -1  300.34   33.72
  -9   8  -1  264.00   30.63
  -9   8  -1  341.83   48.30
   9  -8   1  237.25   42.51
   9  -8   1  264.77   32.37
   9  -8   1  169.79   43.69
   9  -8   1  401.72   51.71
   9  -8   1  167.61   34.21
   9  -8   1  266.28   43.71
   9  -8   1  277.18   43.73
   9  -8   1  231.90   37.86
   9  -8   1  306.75   51.56
 -10   8  -1  155.17   34.78
 -10   8  -1  134.39   23.34
  10  -8   1  189.29   39.19
  10  -8   1  121.87   21.34
  10  -8   1  185.39   44.32
  10  -8   1  197.95   40.23
  10  -8   1  139.78   32.27
  10  -8   1  107.75   27.75
  10  -8   1  152.67   33.58
  10  -8   1  142.82   39.80
 -11   8  -1   16.10   14.38
  11  -8   1   -0.53   14.82
  11  -8   1    7.72   17.35
  11  -8   1   36.36   23.66
  11  -8   1   -1.24   33.79
  11  -8   1   27.82   35.87
  11  -8   1   22.92   27.95
 -12   8  -1   -0.27   23.14
 -12   8  -1  -16.14   12.85
  12  -8   1   27.48   37.83
  12  -8   1   -6.27   30.37
  12  -8   1    9.25   13.68
  12  -8   1   -6.78   15.42
  12  -8   1  -17.17   26.30
 -13   8  -1   34.50   18.21
 -13   8  -1   47.25   30.29
  13  -8   1   79.62   49.75
  13  -8   1  -19.69   20.81
  13  -8   1   42.10   14.67
  13  -8   1   42.28   40.71
  13  -8   1   92.48   37.83
 -14   8  -1   31.76   31.90
 -14   8  -1  121.55   25.60
  14  -8   1  -28.59   47.51
  14  -8   1  139.75   56.01
  14  -8   1   46.50   21.84
  14  -8   1  106.59   42.34
  14  -8   1    3.63    8.43
 -15   8  -1   -0.59   18.98
 -15   8  -1  -20.07   29.06
  15  -8   1  -87.81   66.39
  15  -8   1   -4.72   35.81
  15  -8   1  -32.22   15.44
  16   7  -1  -53.48   47.39
  16   7  -1   -0.09    7.33
 -16  -7   1    0.19   26.67
 -16  -7   1  -32.53   17.97
  15   7  -1   42.47   20.81
  15   7  -1    2.79   37.94
 -15  -7   1   58.20   29.33
 -15  -7   1   42.33   23.67
 -15  -7   1   47.55   22.63
  14   7  -1  -20.85   16.73
  14   7  -1   13.74   14.13
  14   7  -1   16.73   19.79
  14   7  -1   -0.03   31.62
 -14  -7   1   10.58   19.68
 -14  -7   1    3.10   24.32
 -14  -7   1    5.18   17.60
  13   7  -1   11.14   18.34
  13   7  -1   48.01   27.60
  13   7  -1   32.22    6.47
  13   7  -1   13.63   17.03
  13   7  -1   18.68   13.56
  13   7  -1   37.14   26.83
 -13  -7   1   25.04   17.43
 -13  -7   1   24.07   23.21
 -13  -7   1   18.98   17.97
  12   7  -1   11.47   18.20
  12   7  -1   25.63   12.67
  12   7  -1  -16.70   21.46
  12   7  -1   27.04    6.27
  12   7  -1   19.83   21.68
  12   7  -1   10.82   16.99
  12   7  -1   16.76   12.44
 -12  -7   1   21.38   15.45
 -12  -7   1   39.69   23.88
 -12  -7   1   30.90   17.04
  11   7  -1  628.47   69.63
  11   7  -1  659.97   72.68
  11   7  -1  511.28   67.26
  11   7  -1  535.86   71.60
  11   7  -1  691.31   70.19
  11   7  -1  641.96   66.82
  11   7  -1  569.21   67.92
 -11  -7   1  598.27   69.19
 -11  -7   1  672.65   70.08
 -11  -7   1  587.35   73.38
  10   7  -1  391.81   48.22
  10   7  -1  300.43   42.60
  10   7  -1  348.78   46.92
  10   7  -1  403.87   46.57
  10   7  -1  380.89   43.61
  10   7  -1  394.44   45.60
  10   7  -1  362.26   41.96
  10   7  -1  357.58   49.34
 -10  -7   1  352.54   51.72
 -10  -7   1  365.96   40.34
 -10  -7   1  354.74   44.29
 -10  -7   1  414.35   45.66
   9   7  -1   -5.96    6.04
   9   7  -1   -4.61   14.34
   9   7  -1    1.74    6.94
   9   7  -1   -2.13   13.47
   9   7  -1   -0.50    6.10
   9   7  -1   14.38   13.75
   9   7  -1    1.14   11.30
   9   7  -1   -5.91   12.74
  -9  -7   1   18.87   10.55
  -9  -7   1    5.98    7.56
  -9  -7   1    1.43    8.99
  -9  -7   1    6.91   15.82
   8   7  -1   -2.92    8.99
   8   7  -1   18.98   12.11
   8   7  -1    5.05    5.08
   8   7  -1   -5.94   10.18
   8   7  -1  -28.88    9.06
   8   7  -1    6.20    6.07
   8   7  -1   -7.24    8.57
   8   7  -1    1.10    6.73
   8   7  -1    5.62   12.45
  -8  -7   1    3.28    8.62
  -8  -7   1   -3.98    7.26
  -8  -7   1    5.17    8.37
  -8  -7   1   10.36    9.21
  -8  -7   1  -18.58   12.30
   7   7  -1 1764.02  180.13
   7   7  -1 1651.50  180.31
   7   7  -1 1747.61  180.48
   7   7  -1 1632.15  179.12
   7   7  -1 1947.16  179.09
   7   7  -1 1689.38  178.51
  -7  -7   1 1792.43  178.99
  -7  -7   1 1675.88  178.93
  -7  -7   1 1892.99  182.93
  -7  -7   1 1737.31  178.33
   6   7  -1  701.17   72.38
   6   7  -1  746.72   70.85
   6   7  -1  685.36   73.78
   6   7  -1  732.15   74.97
   6   7  -1  743.95   72.91
  -6  -7   1  649.93   71.01
  -6  -7   1  494.00   75.65
  -6  -7   1  631.84   72.30
  -6  -7   1  744.15   76.14
  -6  -7   1  693.66   72.79
   5   7  -1   68.62   13.14
   5   7  -1   96.05   15.94
   5   7  -1   69.50   15.64
  -5  -7   1   67.88   15.66
  -5  -7   1   66.32    8.65
  -5  -7   1   66.36   16.81
  -5  -7   1   48.10   10.20
  -5  -7   1   72.05   14.44
  -5  -7   1   99.89   14.19
   4   7  -1  167.00   23.38
   4   7  -1  153.41   20.85
   4   7  -1  204.89   23.19
  -4  -7   1  170.22   24.95
  -4  -7   1  173.61   22.92
  -4  -7   1   71.72   25.96
  -4  -7   1  114.94   20.21
  -4  -7   1  157.47   22.57
  -4  -7   1  161.39   21.35
   3   7  -1 1496.97  153.01
   3   7  -1 1495.40  151.92
   3   7  -1 1492.30  151.81
  -3  -7   1 1420.73  152.62
  -3  -7   1 1244.14  156.36
  -3  -7   1 1528.91  151.86
  -3  -7   1 1514.15  149.35
  -3  -7   1 1544.30  152.06
  -3  -7   1 1489.41  149.21
   2   7  -1  257.56   28.75
   2   7  -1  289.92   31.11
   2   7  -1  244.26   29.30
  -2  -7   1  251.29   26.96
  -2  -7   1  255.48   28.98
  -2  -7   1  262.90   26.80
  -2  -7   1  255.50   35.93
  -2  -7   1  235.27   27.39
  -2  -7   1  231.32   28.94
  -2  -7   1  259.41   28.50
  -2  -7   1  207.79   28.65
  -2  -7   1  295.24   30.53
   1   7  -1  310.94   34.72
   1   7  -1  300.88   34.31
   1   7  -1  367.38   37.34
   1   7  -1  305.45   35.61
  -1  -7   1  311.14   34.40
  -1  -7   1  350.90   34.74
  -1  -7   1  303.83   34.55
  -1  -7   1  335.43   39.33
  -1  -7   1  302.57   34.50
  -1  -7   1  285.33   35.30
  -1  -7   1  308.22   36.18
  -1  -7   1  332.73   35.63
  -1  -7   1  317.21   34.67
   0   7  -1  -12.06    9.43
   0   7  -1    2.06    8.05
   0   7  -1   -4.09    4.70
   0   7  -1   -8.35    6.15
   0  -7   1   -5.12    6.08
   0  -7   1   -0.97    5.07
   0  -7   1   -1.97    5.84
   0  -7   1   -2.00    3.70
   0  -7   1    2.22    5.53
   0  -7   1   -2.01    7.95
   0  -7   1    0.94    4.68
   0  -7   1   -4.09    4.05
   0  -7   1    1.33    6.88
  -1   7  -1  261.99   34.93
  -1   7  -1  289.52   35.05
  -1   7  -1  326.01   36.14
  -1   7  -1  306.76   35.87
  -1   7  -1  280.97   39.04
   1  -7   1  322.80   35.86
   1  -7   1  350.46   36.07
   1  -7   1  309.94   33.48
   1  -7   1  285.94   34.96
   1  -7   1  341.34   36.62
   1  -7   1  334.24   36.64
   1  -7   1  347.38   37.84
   1  -7   1  316.91   38.02
   1  -7   1  318.46   32.86
  -2   7  -1  272.32   33.28
  -2   7  -1  236.95   30.54
  -2   7  -1  249.06   28.74
  -2   7  -1  222.80   29.62
  -2   7  -1  297.21   30.54
  -2   7  -1  254.55   25.41
   2  -7   1  258.67   30.36
   2  -7   1  278.37   31.72
   2  -7   1  255.19   32.98
   2  -7   1  242.78   26.46
   2  -7   1  212.93   28.38
   2  -7   1  218.30   28.92
   2  -7   1  242.85   31.10
   2  -7   1  225.95   30.41
  -3   7  -1 1531.99  159.97
  -3   7  -1 1618.19  162.90
  -3   7  -1 1581.79  163.11
  -3   7  -1 1610.78  162.18
   3  -7   1 1458.42  158.03
   3  -7   1 1627.12  164.06
   3  -7   1 1493.64  160.55
   3  -7   1 1562.05  162.21
   3  -7   1 1632.36  163.47
   3  -7   1 1545.04  160.15
   3  -7   1 1556.76  162.31
   3  -7   1 1626.35  165.88
  -4   7  -1  102.75   14.01
  -4   7  -1  112.05   20.98
  -4   7  -1  102.29   19.14
  -4   7  -1  130.65   21.02
  -4   7  -1  146.36   17.01
   4  -7   1  115.03   22.10
   4  -7   1  110.79   24.24
   4  -7   1   93.65   11.34
   4  -7   1  120.94   19.60
   4  -7   1  137.38   17.11
   4  -7   1  118.83   17.45
   4  -7   1   88.46   18.94
   4  -7   1  140.19   23.48
  -5   7  -1   38.64   13.70
  -5   7  -1   58.25   16.13
  -5   7  -1   43.45   15.01
  -5   7  -1   35.99    9.72
   5  -7   1   42.65   11.11
   5  -7   1   46.71   13.74
   5  -7   1   48.62   15.22
   5  -7   1   39.35   15.78
   5  -7   1   78.02   21.56
   5  -7   1   62.51   17.39
   5  -7   1   45.23   15.42
  -6   7  -1  703.97   71.67
  -6   7  -1  759.17   78.59
  -6   7  -1  707.62   77.18
  -6   7  -1  741.57   77.67
   6  -7   1  636.55   81.92
   6  -7   1  645.31   78.03
   6  -7   1  716.52   79.22
   6  -7   1  679.08   76.03
   6  -7   1  656.50   72.48
   6  -7   1  637.09   77.08
   6  -7   1  692.98   80.17
   6  -7   1  622.59   76.39
  -7   7  -1 1828.03  183.15
  -7   7  -1 1736.91  189.93
  -7   7  -1 1788.34  188.65
   7  -7   1 1971.25  192.76
   7  -7   1 1678.99  194.47
   7  -7   1 1723.19  192.83
   7  -7   1 1906.43  191.43
   7  -7   1 1830.06  187.97
   7  -7   1 1850.98  189.43
   7  -7   1 1689.20  184.04
  -8   7  -1    7.87   16.96
  -8   7  -1   14.56    7.76
  -8   7  -1   29.14   18.23
   8  -7   1   12.36   13.99
   8  -7   1   16.72   11.65
   8  -7   1   21.54   10.36
   8  -7   1   31.21   15.09
   8  -7   1   51.03   21.23
   8  -7   1   -7.78   16.77
   8  -7   1    8.81   18.54
   8  -7   1    7.52    9.81
   8  -7   1   26.79   17.49
  -9   7  -1   29.42   17.83
  -9   7  -1   28.99   19.69
   9  -7   1   21.41   10.82
   9  -7   1    5.47   14.11
   9  -7   1   20.79   18.52
   9  -7   1   21.60   24.55
   9  -7   1    5.39   20.89
   9  -7   1   18.30   18.09
   9  -7   1   15.47   15.93
   9  -7   1   29.34   21.40
   9  -7   1   16.32   11.31
 -10   7  -1  328.89   51.58
 -10   7  -1  296.63   39.02
  10  -7   1  322.69   36.59
  10  -7   1  280.67   56.19
  10  -7   1  448.67   67.01
  10  -7   1  349.90   58.65
  10  -7   1  282.78   47.31
  10  -7   1  266.43   46.77
  10  -7   1  474.51   64.45
  10  -7   1  363.09   54.57
  10  -7   1  223.90   41.54
 -11   7  -1  651.28   78.55
 -11   7  -1  739.42   94.67
  11  -7   1  791.49   91.87
  11  -7   1  757.95   93.24
  11  -7   1  697.31   85.84
  11  -7   1  753.03   95.16
  11  -7   1  818.89   97.98
  11  -7   1  766.10   90.96
  11  -7   1  760.85   98.15
  11  -7   1  621.26   75.23
 -12   7  -1   22.15   23.97
 -12   7  -1   33.66   16.51
  12  -7   1   21.79   10.36
  12  -7   1   57.49   35.29
  12  -7   1    2.77   13.39
  12  -7   1   17.74   23.40
  12  -7   1   34.96   28.58
  12  -7   1   -8.88   29.27
 -13   7  -1    5.04   16.26
 -13   7  -1   36.10   28.17
  13  -7   1   50.68   35.70
  13  -7   1    2.44   36.27
  13  -7   1   11.07   29.99
  13  -7   1   30.90   22.42
  13  -7   1   18.51   14.19
 -14   7  -1  -25.37   25.18
 -14   7  -1   -6.73   16.99
  14  -7   1   45.21   45.84
  14  -7   1    0.32    3.54
  14  -7   1  -30.25   39.65
  14  -7   1    0.83   31.29
  14  -7   1  -12.94   50.50
  14  -7   1    0.81    3.84
 -15   7  -1   41.56   22.71
 -15   7  -1   41.88   35.14
  15  -7   1  112.38   60.46
  15  -7   1   74.60   40.21
  15  -7   1   67.00   59.12
  15  -7   1   49.78   23.34
 -16   7  -1  -39.79   29.17
 -16   7  -1   -2.80   20.36
  16  -7   1  -51.62   83.06
  16  -7   1  141.24   72.52
  16  -7   1  -30.98   33.56
  16   6  -1    1.20   10.58
  16   6  -1   -5.86    2.14
  16   6  -1   21.40   46.92
 -16  -6   1   13.37   26.44
 -16  -6   1   25.20   23.75
  15   6  -1  158.48   25.36
  15   6  -1  -12.11   39.71
 -15  -6   1  109.42   29.16
 -15  -6   1  127.22   31.52
 -15  -6   1  118.11   35.00
  14   6  -1  -68.35   30.18
  14   6  -1   -3.41   29.14
  14   6  -1   18.66   18.72
  14   6  -1   24.65   17.49
  14   6  -1    2.98   10.56
  14   6  -1   -9.16    6.62
 -14  -6   1   -0.38   18.33
 -14  -6   1   17.45   20.05
 -14  -6   1  -23.68   21.87
  13   6  -1   60.02   19.94
  13   6  -1   65.90   30.67
  13   6  -1   37.14   25.55
  13   6  -1   84.90   22.10
  13   6  -1   83.61   22.39
 -13  -6   1   37.58   26.35
 -13  -6   1   90.36   23.32
 -13  -6   1   82.21   23.82
  12   6  -1  122.74   29.29
  12   6  -1  101.37   23.00
  12   6  -1  156.13   24.43
  12   6  -1   91.13   27.48
  12   6  -1  124.30   24.62
  12   6  -1   92.92   20.62
  12   6  -1  100.18   23.08
 -12  -6   1   92.18   23.72
 -12  -6   1  151.53   31.75
 -12  -6   1  116.13   24.81
  11   6  -1   10.84   15.13
  11   6  -1   25.96   12.30
  11   6  -1   65.85   23.13
  11   6  -1   83.02   26.79
  11   6  -1   22.85   12.18
  11   6  -1   37.79   17.32
  11   6  -1   31.87   18.53
  11   6  -1   70.22   16.27
 -11  -6   1   79.02   18.65
 -11  -6   1   55.83   17.62
 -11  -6   1   48.79   22.10
  10   6  -1   55.21   16.17
  10   6  -1   76.52   16.08
  10   6  -1   36.93   15.59
  10   6  -1   52.41   13.53
  10   6  -1   44.95   12.74
  10   6  -1   35.17   16.16
  10   6  -1   69.46   20.41
 -10  -6   1   38.04   15.30
 -10  -6   1   41.96    9.86
 -10  -6   1   72.02   16.97
 -10  -6   1   63.94   21.45
   9   6  -1  183.07   28.27
   9   6  -1  188.21   26.20
   9   6  -1  225.43   32.94
   9   6  -1  186.54   28.29
   9   6  -1  177.95   27.09
   9   6  -1  190.32   39.23
   9   6  -1  188.68   28.48
   9   6  -1  189.54   30.03
  -9  -6   1  225.45   29.71
  -9  -6   1  236.80   29.60
  -9  -6   1  205.62   33.98
  -9  -6   1  199.27   25.16
   8   6  -1  152.76   23.15
   8   6  -1  111.43   20.89
   8   6  -1   92.16   18.02
   8   6  -1  130.59   17.70
   8   6  -1  142.23   21.75
   8   6  -1  107.06   20.60
   8   6  -1  132.93   21.41
   8   6  -1  122.98   18.87
  -8  -6   1  101.61   23.56
  -8  -6   1  137.53   20.30
  -8  -6   1  122.29   18.46
  -8  -6   1  129.41   20.05
  -8  -6   1  122.83   18.22
   7   6  -1  600.76   63.70
   7   6  -1  549.35   61.99
   7   6  -1  664.49   64.11
   7   6  -1  524.07   60.69
   7   6  -1  597.33   61.88
   7   6  -1  559.54   63.54
   7   6  -1  577.21   63.36
   7   6  -1  534.74   63.12
   7   6  -1  600.59   62.37
  -7  -6   1  584.12   61.91
  -7  -6   1  661.61   62.90
  -7  -6   1  542.51   64.03
  -7  -6   1  600.53   62.52
  -7  -6   1  606.89   66.33
   6   6  -1  839.53   87.38
   6   6  -1  815.52   86.98
   6   6  -1  799.00   84.31
   6   6  -1  805.74   85.55
   6   6  -1  828.10   86.06
   6   6  -1  808.40   86.40
   6   6  -1  837.22   86.09
   6   6  -1  819.52   87.55
  -6  -6   1  894.52   86.25
  -6  -6   1  812.63   85.76
  -6  -6   1  874.44   89.57
  -6  -6   1  808.65   86.15
   5   6  -1  292.28   32.79
   5   6  -1  276.49   31.76
   5   6  -1  220.28   31.17
   5   6  -1  281.97   30.85
   5   6  -1  290.42   29.27
  -5  -6   1  264.02   29.93
  -5  -6   1  270.59   31.40
  -5  -6   1  281.79   30.74
  -5  -6   1  252.98   33.10
  -5  -6   1  231.23   35.20
  -5  -6   1  297.41   32.12
  -5  -6   1  274.47   29.22
   4   6  -1  271.80   31.91
   4   6  -1  308.40   31.63
   4   6  -1  260.38   32.56
  -4  -6   1  316.60   32.63
  -4  -6   1  289.44   31.68
  -4  -6   1  347.18   36.18
  -4  -6   1  267.35   32.83
  -4  -6   1  249.32   31.17
  -4  -6   1  213.18   29.54
  -4  -6   1  302.20   28.82
   3   6  -1 1804.91  186.28
  -3  -6   1 1797.72  186.17
  -3  -6   1 1795.25  185.44
  -3  -6   1 1873.76  185.51
   2   6  -1  433.28   49.08
   2   6  -1  436.63   47.82
   2   6  -1  465.47   48.31
  -2  -6   1  434.29   46.25
  -2  -6   1  451.63   52.67
  -2  -6   1  436.37   48.75
  -2  -6   1  442.95   48.09
  -2  -6   1  464.77   47.85
  -2  -6   1  465.05   46.74
  -2  -6   1  464.97   48.22
   1   6  -1  575.99   63.70
   1   6  -1  675.68   63.40
   1   6  -1  617.15   64.69
   1   6  -1  599.32   62.75
  -1  -6   1  594.20   62.78
  -1  -6   1  664.37   67.12
  -1  -6   1  568.66   64.23
  -1  -6   1  601.85   62.98
  -1  -6   1  601.26   63.15
  -1  -6   1  611.84   63.16
  -1  -6   1  611.29   63.78
  -1  -6   1  602.21   62.96
  -1  -6   1  590.34   63.51
   0   6  -1 1728.03  173.56
   0   6  -1 1692.90  171.28
   0  -6   1 1609.27  171.69
   0  -6   1 1671.67  171.19
  -1   6  -1  833.50   84.31
  -1   6  -1  823.49   82.49
  -1   6  -1  768.94   81.83
  -1   6  -1  795.05   82.40
   1  -6   1  751.59   81.45
   1  -6   1  834.63   82.23
   1  -6   1  716.22   80.20
   1  -6   1  835.02   83.38
   1  -6   1  787.85   82.18
   1  -6   1  800.40   82.75
   1  -6   1  749.32   83.83
   1  -6   1  775.01   82.97
  -2   6  -1  147.61   19.69
  -2   6  -1   76.55   14.62
  -2   6  -1  119.67   17.13
  -2   6  -1  112.08   11.83
  -2   6  -1  142.74   18.12
  -2   6  -1  120.25   18.61
   2  -6   1  118.67   16.70
   2  -6   1  108.68   12.58
   2  -6   1  140.18   18.29
   2  -6   1   89.70   16.44
   2  -6   1   82.57   16.96
   2  -6   1  116.86   17.41
   2  -6   1  125.45   21.19
   2  -6   1  105.40   15.47
  -3   6  -1 1951.28  191.35
  -3   6  -1 1905.18  191.66
  -3   6  -1 1808.30  191.61
   3  -6   1 1877.54  194.59
   3  -6   1 1867.97  191.37
   3  -6   1 1769.92  189.54
   3  -6   1 1930.16  193.04
   3  -6   1 1747.07  189.00
   3  -6   1 1851.18  191.00
   3  -6   1 1890.31  192.25
  -4   6  -1  681.02   74.38
  -4   6  -1  682.36   75.02
  -4   6  -1  742.45   74.75
  -4   6  -1  666.02   71.08
   4  -6   1  664.20   78.09
   4  -6   1  747.55   76.52
   4  -6   1  681.60   75.55
   4  -6   1  693.83   71.96
   4  -6   1  619.02   73.99
   4  -6   1  689.56   71.28
   4  -6   1  659.98   73.72
  -5   6  -1  322.62   41.68
  -5   6  -1  336.95   42.68
  -5   6  -1  323.66   37.37
  -5   6  -1  370.12   42.39
   5  -6   1  395.12   42.01
   5  -6   1  360.10   46.09
   5  -6   1  328.72   43.31
   5  -6   1  349.00   43.16
   5  -6   1  352.61   38.49
   5  -6   1  305.80   41.50
   5  -6   1  365.66   45.67
  -6   6  -1  494.77   59.96
  -6   6  -1  570.69   59.01
  -6   6  -1  553.39   59.89
  -6   6  -1  498.76   53.73
   6  -6   1  399.41   58.13
   6  -6   1  498.54   54.81
   6  -6   1  587.67   61.97
   6  -6   1  493.43   58.98
   6  -6   1  577.85   65.18
   6  -6   1  537.16   62.49
   6  -6   1  497.41   58.21
   6  -6   1  475.47   60.38
  -7   6  -1  569.06   66.00
  -7   6  -1  550.31   64.91
  -7   6  -1  657.53   65.95
  -7   6  -1  547.79   58.27
   7  -6   1  574.44   66.88
   7  -6   1  489.30   63.39
   7  -6   1  526.11   59.43
   7  -6   1  684.28   72.32
   7  -6   1  484.93   66.70
   7  -6   1  623.43   65.67
   7  -6   1  531.87   70.91
   7  -6   1  545.51   65.33
  -8   6  -1  310.04   43.05
  -8   6  -1  277.52   33.56
  -8   6  -1  390.71   49.70
   8  -6   1  315.61   41.95
   8  -6   1  333.13   45.67
   8  -6   1  272.93   35.23
   8  -6   1  337.63   53.29
   8  -6   1  479.47   62.30
   8  -6   1  359.81   52.10
   8  -6   1  317.38   47.57
   8  -6   1  390.48   54.85
   8  -6   1  251.01   42.23
  -9   6  -1  139.67   29.90
  -9   6  -1  167.10   33.71
   9  -6   1  161.89   29.45
   9  -6   1  209.47   36.48
   9  -6   1  118.23   27.89
   9  -6   1  162.29   23.23
   9  -6   1  256.44   40.41
   9  -6   1  181.28   32.72
   9  -6   1  203.21   43.37
   9  -6   1  235.01   39.52
   9  -6   1  156.76   31.46
 -10   6  -1   43.51   22.06
 -10   6  -1   30.16   18.17
 -10   6  -1   22.19   13.66
  10  -6   1   30.32   13.12
  10  -6   1   15.70   18.33
  10  -6   1   28.28   29.02
  10  -6   1   50.06   29.43
  10  -6   1   61.47   22.75
  10  -6   1   38.16   18.90
  10  -6   1   35.38   23.73
  10  -6   1   21.88    9.88
 -11   6  -1   21.79   22.59
 -11   6  -1    2.17   13.86
  11  -6   1   13.77   15.45
  11  -6   1   49.96   24.90
  11  -6   1   15.07   17.48
  11  -6   1   24.54   10.10
  11  -6   1  -14.48   30.74
  11  -6   1   14.68   21.32
  11  -6   1   15.67   26.36
  11  -6   1   23.74   20.34
 -12   6  -1  182.19   33.34
 -12   6  -1  249.68   44.15
  12  -6   1  251.21   48.57
  12  -6   1  163.15   25.63
  12  -6   1  203.97   48.58
  12  -6   1  269.86   48.04
  12  -6   1  206.20   42.10
  12  -6   1  227.62   50.30
  12  -6   1  268.67   44.22
 -13   6  -1   39.48   28.34
 -13   6  -1   29.33   18.91
  13  -6   1   59.75   42.51
  13  -6   1   45.48   29.31
  13  -6   1   57.83   25.06
  13  -6   1   47.26   40.72
  13  -6   1    1.59   18.35
 -14   6  -1  -15.33   17.73
 -14   6  -1   13.05   27.16
  14  -6   1    4.05   28.72
  14  -6   1    1.39    3.80
  14  -6   1   -4.34    2.19
  14  -6   1  -14.78   39.40
  14  -6   1  -78.66   44.80
  14  -6   1    3.61   23.96
 -15   6  -1   73.33   26.72
 -15   6  -1  114.45   38.02
  15  -6   1  -19.74   59.45
  15  -6   1  140.27   35.86
  15  -6   1  135.65   43.61
  15  -6   1  195.21   70.01
 -16   6  -1    1.49   31.12
 -16   6  -1   19.11   23.34
  16  -6   1   44.46   38.55
  16  -6   1   41.25   70.92
  16  -6   1  138.02   76.30
  16   5  -1   22.16   45.19
 -16  -5   1   50.28   32.78
 -16  -5   1    0.79   23.91
 -16  -5   1   16.95   24.46
  15   5  -1  100.70   25.91
  15   5  -1   94.55   20.21
  15   5  -1  -30.92   37.74
 -15  -5   1  115.25   30.64
 -15  -5   1   58.95   29.96
 -15  -5   1   97.41   29.08
  14   5  -1   55.81   29.68
  14   5  -1   10.18   14.79
  14   5  -1  -17.15   28.22
  14   5  -1   17.72   18.42
 -14  -5   1   10.98   19.51
 -14  -5   1   25.06   19.95
 -14  -5   1  -11.77   21.41
  13   5  -1   41.91   28.67
  13   5  -1   63.99   22.22
  13   5  -1   42.94   17.43
  13   5  -1    3.81   24.32
  13   5  -1   65.66   20.67
  13   5  -1   25.33   16.09
 -13  -5   1   40.95   19.57
 -13  -5   1   27.55   24.20
 -13  -5   1   49.69   20.92
  12   5  -1   25.66   23.96
  12   5  -1   37.87   20.37
  12   5  -1    1.66   10.56
  12   5  -1   19.12   19.52
  12   5  -1    9.13   10.87
  12   5  -1   32.13   15.24
  12   5  -1   19.32   16.71
  12   5  -1    2.02   14.10
 -12  -5   1   22.20   19.48
 -12  -5   1   19.79   16.41
 -12  -5   1   40.38   18.61
  11   5  -1   59.43   16.99
  11   5  -1   21.86   19.03
  11   5  -1   36.91   15.51
  11   5  -1   50.30   23.13
  11   5  -1   45.11   19.68
  11   5  -1   56.84   17.79
  11   5  -1   82.26   17.73
  11   5  -1   47.66   15.70
 -11  -5   1   44.80   17.53
 -11  -5   1   49.69   17.20
 -11  -5   1   48.92   22.23
  10   5  -1   63.97   15.11
  10   5  -1   40.96   14.95
  10   5  -1   52.82   16.73
  10   5  -1   35.11   13.52
  10   5  -1   24.34   12.56
  10   5  -1   53.83   14.68
  10   5  -1   56.11   19.78
  10   5  -1   38.62   16.77
 -10  -5   1   50.87   10.76
 -10  -5   1   37.19   18.38
 -10  -5   1   54.24   16.42
 -10  -5   1   57.34   16.14
   9   5  -1  104.42   16.99
   9   5  -1   73.67   18.17
   9   5  -1   64.13   15.27
   9   5  -1   97.86   17.99
   9   5  -1   45.43   18.75
   9   5  -1   84.92   17.04
   9   5  -1   90.41   18.46
   9   5  -1  111.52   20.16
  -9  -5   1   92.43   17.69
  -9  -5   1   70.20   13.09
  -9  -5   1   67.63   20.43
  -9  -5   1  110.06   19.23
   8   5  -1  264.18   33.19
   8   5  -1  275.92   34.61
   8   5  -1  303.99   36.37
   8   5  -1  246.47   32.13
   8   5  -1  277.01   32.12
   8   5  -1  250.18   33.24
   8   5  -1  243.68   33.99
  -8  -5   1  277.40   33.89
  -8  -5   1  289.01   39.19
  -8  -5   1  270.09   30.64
  -8  -5   1  262.16   31.80
  -8  -5   1  293.49   33.63
   7   5  -1  514.24   53.77
   7   5  -1  496.74   55.33
   7   5  -1  473.05   54.22
   7   5  -1  471.01   52.37
   7   5  -1  482.51   53.12
   7   5  -1  465.35   53.55
   7   5  -1  459.73   53.82
  -7  -5   1  607.89   54.21
  -7  -5   1  447.52   53.47
  -7  -5   1  523.52   54.17
  -7  -5   1  496.70   56.62
  -7  -5   1  456.16   51.93
   6   5  -1   15.42    6.31
   6   5  -1   27.77    6.98
   6   5  -1   35.74    9.02
   6   5  -1   19.70    7.15
   6   5  -1   14.70    5.74
   6   5  -1   29.04    9.41
   6   5  -1   32.23   10.40
   6   5  -1   22.05    8.45
   6   5  -1   20.18    8.87
  -6  -5   1   22.80   11.67
  -6  -5   1   21.36    7.23
  -6  -5   1   24.17   10.02
  -6  -5   1   26.50    7.88
  -6  -5   1   33.08    7.76
  -6  -5   1   20.85    7.51
   5   5  -1   -3.21    2.97
   5   5  -1   -6.22    4.80
   5   5  -1   -1.53    2.98
   5   5  -1    4.83    5.29
   5   5  -1   -5.10    7.18
   5   5  -1   11.60    4.29
   5   5  -1    3.54    5.94
   5   5  -1   -3.03    6.65
   5   5  -1    3.90    5.51
  -5  -5   1   -2.27    7.77
  -5  -5   1    4.48    4.53
  -5  -5   1    1.60    5.01
  -5  -5   1   -8.83    7.73
  -5  -5   1    1.97    4.23
  -5  -5   1    6.82    5.73
   4   5  -1  186.98   20.62
   4   5  -1  191.03   22.22
   4   5  -1  192.55   20.83
   4   5  -1  165.21   19.08
   4   5  -1  198.74   21.53
  -4  -5   1  184.91   21.37
  -4  -5   1  169.72   22.55
  -4  -5   1  201.92   25.54
  -4  -5   1  139.24   20.04
  -4  -5   1  158.92   18.83
  -4  -5   1  173.37   20.27
  -4  -5   1  164.71   19.18
   2   5  -1 1059.88  104.41
   2   5  -1 1080.62  104.55
   2   5  -1 1036.10  105.16
  -2  -5   1  916.76  107.53
  -2  -5   1  969.00  104.23
  -2  -5   1  992.46  104.97
  -2  -5   1 1066.68  104.52
  -2  -5   1 1071.92  104.83
  -2  -5   1  964.52  102.74
  -1  -5   1 1422.54  139.64
  -1  -5   1 1330.18  137.68
  -1  -5   1 1334.39  137.14
  -1  -5   1 1306.38  136.79
   0   5  -1   68.38    9.74
   0   5  -1   59.05    7.97
   0   5  -1   39.53   11.28
   0   5  -1   60.11   10.72
   0   5  -1   50.68    8.32
   0  -5   1   60.82    8.94
   0  -5   1   51.38    8.93
   0  -5   1   54.24    8.92
   0  -5   1   41.45    7.78
   0  -5   1   48.81   10.30
   0  -5   1   52.20    9.87
   0  -5   1   51.89    9.64
   0  -5   1   44.02    6.89
   0  -5   1   48.13    7.52
   1  -5   1 3341.84  340.48
  -2   5  -1 1188.23  117.93
  -2   5  -1 1090.01  117.61
  -2   5  -1 1131.27  117.24
   2  -5   1 1162.98  117.46
   2  -5   1 1114.95  117.88
   2  -5   1 1096.60  117.24
   2  -5   1 1102.04  115.95
   2  -5   1 1100.49  119.58
   2  -5   1 1161.81  116.53
   2  -5   1 1189.19  118.70
  -3   5  -1 2866.43  298.58
   3  -5   1 3002.37  301.93
  -4   5  -1  342.32   38.64
  -4   5  -1  317.43   39.09
  -4   5  -1  312.81   38.14
  -4   5  -1  343.88   35.15
   4  -5   1  317.83   39.57
   4  -5   1  294.41   39.20
   4  -5   1  330.76   42.40
   4  -5   1  347.52   36.06
   4  -5   1  306.66   37.89
   4  -5   1  304.17   38.23
   4  -5   1  346.34   35.30
  -5   5  -1  250.04   33.47
  -5   5  -1  293.82   35.22
  -5   5  -1  262.13   28.99
  -5   5  -1  223.76   33.11
   5  -5   1  267.96   38.24
   5  -5   1  288.59   35.67
   5  -5   1  260.00   35.80
   5  -5   1  268.95   33.84
   5  -5   1  249.18   29.76
   5  -5   1  269.57   33.50
   5  -5   1  307.79   33.68
   5  -5   1  279.36   35.02
  -6   5  -1  130.09   22.78
  -6   5  -1  119.96   14.78
  -6   5  -1  116.19   23.01
  -6   5  -1   86.13   18.45
   6  -5   1  115.30   16.60
   6  -5   1   99.67   23.00
   6  -5   1  124.72   27.01
   6  -5   1  144.06   27.48
   6  -5   1  171.91   27.97
   6  -5   1  240.73   37.85
   6  -5   1   91.57   18.30
   6  -5   1   96.56   20.93
  -7   5  -1  637.62   73.39
  -7   5  -1  660.00   67.26
  -7   5  -1  659.55   73.18
  -7   5  -1  651.34   74.95
   7  -5   1  623.70   75.46
   7  -5   1  661.52   75.73
   7  -5   1  642.97   68.63
   7  -5   1  649.50   73.53
   7  -5   1  680.44   74.75
   7  -5   1  635.62   76.69
   7  -5   1  567.48   77.20
   7  -5   1  734.08   73.42
  -8   5  -1  379.99   50.91
  -8   5  -1  407.96   50.49
   8  -5   1  441.34   54.29
   8  -5   1  353.74   49.47
   8  -5   1  650.01   65.52
   8  -5   1  414.04   55.75
   8  -5   1  437.41   49.66
   8  -5   1  443.99   53.49
   8  -5   1  359.78   43.33
   8  -5   1  294.68   50.55
   8  -5   1  388.12   49.76
  -9   5  -1    9.71   16.26
  -9   5  -1    2.61   14.03
   9  -5   1   29.70   20.13
   9  -5   1    2.11   16.13
   9  -5   1    3.48   12.87
   9  -5   1    4.97   10.41
   9  -5   1   -7.16    8.75
   9  -5   1  -10.52   13.45
   9  -5   1  -15.51   16.86
   9  -5   1   -7.96    6.81
 -10   5  -1    4.70   12.32
 -10   5  -1  -23.51   15.33
 -10   5  -1   18.89   18.05
  10  -5   1   -0.41   23.77
  10  -5   1    3.86   12.89
  10  -5   1   17.54   20.68
  10  -5   1    0.13    7.63
  10  -5   1  -18.52   21.26
  10  -5   1    7.36   15.96
  10  -5   1   -0.82   19.35
  10  -5   1  -15.65   15.31
 -11   5  -1  133.32   25.48
 -11   5  -1  135.47   33.09
 -11   5  -1  130.14   30.16
  11  -5   1  154.32   31.57
  11  -5   1  124.07   30.32
  11  -5   1  136.61   29.92
  11  -5   1  132.27   30.10
  11  -5   1  138.70   37.51
  11  -5   1   99.99   18.25
  11  -5   1  182.15   41.17
  11  -5   1  139.57   35.42
 -12   5  -1   55.07   19.45
 -12   5  -1   65.06   27.58
 -12   5  -1   43.04   22.53
  12  -5   1   70.20   29.94
  12  -5   1   89.28   31.73
  12  -5   1   34.95   26.58
  12  -5   1    5.91    9.57
  12  -5   1   25.75   15.51
  12  -5   1   40.27   33.63
  12  -5   1   30.84   23.48
 -13   5  -1   10.85   22.32
 -13   5  -1    5.36   17.52
  13  -5   1  -14.50    7.85
  13  -5   1  -45.21   21.98
  13  -5   1   15.46   25.85
  13  -5   1   19.79   34.70
  13  -5   1   19.83   30.21
  13  -5   1   25.02   32.06
 -14   5  -1   14.31   24.60
 -14   5  -1   -3.81   18.42
  14  -5   1   -1.62    2.98
  14  -5   1   20.46   41.79
  14  -5   1   13.68   15.45
  14  -5   1   37.82   40.05
  14  -5   1    8.56   31.50
 -15   5  -1  157.74   34.04
 -15   5  -1  128.11   38.84
  15  -5   1  115.03   32.03
  15  -5   1  207.49   57.22
  15  -5   1   43.46   56.00
  15  -5   1  198.41   49.54
 -16   5  -1   -4.21   28.54
 -16   5  -1    0.97   22.61
  16  -5   1  106.57   63.79
  16  -5   1  -75.90   54.65
  16  -5   1  -34.61   32.13
  17   4  -1   -7.11    1.73
  17   4  -1   32.18   60.30
 -17  -4   1   -7.71   25.47
 -17  -4   1   -3.85   24.96
  16   4  -1   -3.57    1.79
  16   4  -1   44.96   47.57
 -16  -4   1  -20.91   24.11
 -16  -4   1  -18.10   21.86
 -16  -4   1   -0.40   22.70
  15   4  -1   -1.35    5.35
  15   4  -1   21.48   20.07
  15   4  -1   23.38   36.57
  15   4  -1    0.84    2.35
 -15  -4   1  -22.38   23.74
 -15  -4   1   -2.17   21.06
 -15  -4   1   -1.39   20.44
  14   4  -1  245.07   35.10
  14   4  -1  192.13   29.42
  14   4  -1  217.60   47.17
 -14  -4   1  182.36   39.74
 -14  -4   1  264.82   43.19
 -14  -4   1  216.83   38.88
  13   4  -1   45.90   18.98
  13   4  -1   11.08   23.05
  13   4  -1   17.03   17.03
  13   4  -1   -1.20   26.34
  13   4  -1   24.20   15.27
  13   4  -1   40.68   23.73
  13   4  -1    0.98   13.12
 -13  -4   1   48.74   24.13
 -13  -4   1   16.54   17.42
 -13  -4   1   64.00   23.60
  12   4  -1   -0.14   18.82
  12   4  -1   33.88   16.03
  12   4  -1   29.38   16.30
  12   4  -1  -10.42   20.01
  12   4  -1   -2.46   10.65
  12   4  -1   13.71   13.21
  12   4  -1   22.75   21.49
  12   4  -1   53.33   16.81
  12   4  -1   18.74   11.62
 -12  -4   1    7.62   15.17
 -12  -4   1   19.69   15.87
 -12  -4   1   24.66   18.21
 -12  -4   1   -8.88   19.41
  11   4  -1   -0.94   12.73
  11   4  -1   10.67   10.61
  11   4  -1   -5.52   11.43
  11   4  -1  -21.14   13.49
  11   4  -1  -15.84   10.33
  11   4  -1   -0.81    8.32
  11   4  -1   -2.51   14.74
  11   4  -1  -13.64   17.82
  11   4  -1  -17.45   11.69
 -11  -4   1    3.28   14.46
 -11  -4   1   -9.18   16.04
 -11  -4   1    3.12   13.28
 -11  -4   1    8.12   16.28
  10   4  -1  197.14   27.69
  10   4  -1  165.35   27.22
  10   4  -1  154.07   31.77
  10   4  -1  235.31   30.56
  10   4  -1  177.56   30.98
  10   4  -1  180.91   29.09
  10   4  -1  176.80   31.43
  10   4  -1  159.75   26.84
  10   4  -1  204.39   26.60
 -10  -4   1  230.12   31.32
 -10  -4   1  222.73   32.63
 -10  -4   1  193.05   33.52
   9   4  -1   82.73   19.64
   9   4  -1   69.71   16.60
   9   4  -1   74.55   15.81
   9   4  -1   67.56   17.18
   9   4  -1   55.93   14.57
   9   4  -1   55.52   14.39
   9   4  -1   31.80   12.76
   9   4  -1   62.79   17.53
   9   4  -1   53.33   13.08
  -9  -4   1   85.51   17.35
  -9  -4   1   75.90   17.70
  -9  -4   1   73.37   18.07
  -9  -4   1   83.08   12.79
   8   4  -1   69.76   14.64
   8   4  -1   89.40   16.64
   8   4  -1   77.59   14.30
   8   4  -1   65.35   13.68
   8   4  -1   87.05   16.13
   8   4  -1   70.64   13.64
   8   4  -1   56.93   13.85
   8   4  -1   59.83   17.31
   8   4  -1   82.08   17.00
  -8  -4   1   64.51   14.47
  -8  -4   1   63.36   11.89
  -8  -4   1   69.57   18.10
  -8  -4   1   56.14   14.93
  -8  -4   1   48.54   10.35
   7   4  -1   62.04   14.12
   7   4  -1   98.18   15.94
   7   4  -1  102.89   18.56
   7   4  -1   90.65   14.99
   7   4  -1   65.01   13.63
   7   4  -1   91.39   16.77
   7   4  -1   74.68   14.98
   7   4  -1   96.68   15.81
   7   4  -1   83.12   13.62
  -7  -4   1   89.91   14.77
  -7  -4   1   83.72   13.67
  -7  -4   1   92.20   12.44
  -7  -4   1   75.99   14.72
  -7  -4   1   73.70   15.13
   6   4  -1  186.87   21.61
   6   4  -1  131.67   18.06
   6   4  -1  149.24   20.22
   6   4  -1  136.70   18.36
   6   4  -1  146.56   22.09
   6   4  -1  149.00   20.05
   6   4  -1  133.52   18.82
   6   4  -1  154.93   20.02
  -6  -4   1  136.93   19.95
  -6  -4   1  136.86   19.78
  -6  -4   1  162.78   20.76
  -6  -4   1  171.66   21.01
  -6  -4   1  134.03   17.91
   5   4  -1  775.36   82.41
   5   4  -1  823.77   80.01
   5   4  -1  727.01   80.54
   5   4  -1  773.31   79.90
   5   4  -1  754.76   80.13
   5   4  -1  796.79   79.01
   5   4  -1  824.10   79.06
   5   4  -1  765.33   79.48
   5   4  -1  814.61   80.14
  -5  -4   1  764.42   79.62
  -5  -4   1  740.01   79.85
  -5  -4   1  799.49   79.46
  -5  -4   1  740.22   78.90
  -5  -4   1  590.47   81.01
   4   4  -1 2416.12  245.75
   4   4  -1 2413.95  245.42
  -4  -4   1 2499.72  245.99
  -4  -4   1 2364.87  245.10
   3   4  -1  121.62   14.51
   3   4  -1  142.18   15.02
   3   4  -1  154.29   16.65
   3   4  -1  132.39   15.90
   3   4  -1  152.09   16.96
  -3  -4   1  112.74   16.11
  -3  -4   1  133.89   16.18
  -3  -4   1  130.68   14.45
  -3  -4   1  129.69   14.45
  -3  -4   1  144.37   16.70
  -3  -4   1  161.65   19.28
   2   4  -1  284.67   31.81
   2   4  -1  316.86   32.66
   2   4  -1  307.37   31.96
  -2  -4   1  290.81   31.81
  -2  -4   1  292.37   32.33
  -2  -4   1  301.06   31.83
  -2  -4   1  289.26   32.36
   0  -4   1 6725.61  678.83
   1  -4   1 3914.06  397.36
  -2   4  -1  373.93   39.19
  -2   4  -1  326.55   40.84
  -2   4  -1  396.90   40.99
  -2   4  -1  388.36   40.78
   2  -4   1  365.05   39.68
   2  -4   1  382.33   41.42
   2  -4   1  368.07   37.94
   2  -4   1  375.57   41.64
   2  -4   1  369.95   39.21
   2  -4   1  359.84   40.62
   2  -4   1  379.63   42.95
   2  -4   1  403.22   40.76
  -3   4  -1  280.11   32.88
  -3   4  -1  292.53   32.37
  -3   4  -1  256.20   29.65
  -3   4  -1  270.99   32.00
   3  -4   1  368.97   38.35
   3  -4   1  285.19   32.36
   3  -4   1  277.17   33.07
   3  -4   1  281.67   29.84
   3  -4   1  239.54   33.85
   3  -4   1  285.92   30.56
   3  -4   1  285.54   31.86
   4  -4   1 3351.34  352.29
   4  -4   1 3505.03  351.47
  -5   4  -1 1679.41  167.06
  -5   4  -1 1644.51  166.39
  -5   4  -1 1610.31  167.74
   5  -4   1 1591.59  166.11
   5  -4   1 1490.42  168.68
   5  -4   1 1656.37  168.04
   5  -4   1 1576.90  166.81
   5  -4   1 1612.72  170.66
  -6   4  -1   29.28   14.45
  -6   4  -1   60.32   15.17
  -6   4  -1   69.57   14.76
  -6   4  -1   56.19    8.01
   6  -4   1   39.78   15.62
   6  -4   1   46.47   14.82
   6  -4   1   62.46   17.56
   6  -4   1   52.61    7.12
   6  -4   1   79.92   23.18
   6  -4   1   59.68   16.95
   6  -4   1   62.44   13.94
   6  -4   1   81.66   18.52
  -7   4  -1    3.29   10.15
  -7   4  -1   -6.77    8.97
   7  -4   1    8.56    9.67
   7  -4   1    5.38   12.77
   7  -4   1   27.99   11.83
   7  -4   1    0.98   12.05
   7  -4   1    7.48   10.87
   7  -4   1    9.24    7.54
   7  -4   1    5.27    3.63
   7  -4   1    5.52   13.54
  -8   4  -1  692.89   74.79
  -8   4  -1  612.17   72.25
   8  -4   1  607.57   75.51
   8  -4   1  582.18   72.54
   8  -4   1  684.39   72.40
   8  -4   1  746.41   75.79
   8  -4   1  633.43   72.75
   8  -4   1  632.01   74.77
   8  -4   1  597.12   65.36
   8  -4   1  664.30   79.05
  -9   4  -1   32.49   18.27
  -9   4  -1   76.34   24.03
   9  -4   1   72.12   10.95
   9  -4   1   78.05   19.91
   9  -4   1   91.49   23.95
   9  -4   1  108.30   26.81
   9  -4   1   50.34   24.14
   9  -4   1   86.45   29.53
   9  -4   1   62.51   19.95
   9  -4   1  115.59   29.60
 -10   4  -1  127.39   23.22
 -10   4  -1   89.01   26.48
 -10   4  -1   48.89   22.57
  10  -4   1   97.43   24.80
  10  -4   1   92.70   24.65
  10  -4   1  113.85   28.62
  10  -4   1  152.63   32.70
  10  -4   1  125.03   33.13
  10  -4   1  194.39   38.94
  10  -4   1  156.56   36.50
 -11   4  -1   50.88   21.56
 -11   4  -1   47.33   23.74
 -11   4  -1    5.21   14.09
  11  -4   1   35.92   16.74
  11  -4   1   52.00   24.47
  11  -4   1   34.65   19.66
  11  -4   1   21.99   19.85
  11  -4   1   30.58   21.06
  11  -4   1   28.76   16.82
  11  -4   1   80.64   31.43
 -12   4  -1   85.16   29.11
 -12   4  -1   61.19   21.13
 -12   4  -1   99.42   28.14
  12  -4   1   88.06   33.42
  12  -4   1   99.09   26.94
  12  -4   1   93.96   31.82
  12  -4   1   46.19   26.39
  12  -4   1   94.96   28.21
  12  -4   1   68.38   19.24
 -13   4  -1   15.15   22.61
 -13   4  -1    2.96   23.33
 -13   4  -1    3.71   16.83
  13  -4   1  -42.40   27.21
  13  -4   1    0.32    3.54
  13  -4   1   16.91   31.31
  13  -4   1  -10.17   32.25
  13  -4   1   14.04   25.84
  13  -4   1  -38.04   22.22
 -14   4  -1  151.55   38.16
 -14   4  -1  160.61   32.35
  14  -4   1  246.68   48.49
  14  -4   1   61.06   45.27
  14  -4   1  203.85   43.10
  14  -4   1  174.87   50.32
  14  -4   1  117.14   28.56
 -15   4  -1  -26.82   20.76
 -15   4  -1  -17.39   19.07
  15  -4   1  -27.30   47.07
  15  -4   1   -2.66   16.53
  15  -4   1   -6.23    2.04
  15  -4   1  -21.01   28.29
  15  -4   1  -72.20   42.00
  15  -4   1   -0.57    2.86
 -16   4  -1   14.40   26.92
 -16   4  -1    9.83   23.39
  16  -4   1    9.82   49.44
  16  -4   1   85.46   62.29
  16  -4   1  -26.41   30.91
 -17   4  -1   20.17   26.08
 -17   4  -1  -28.23   26.87
  17  -4   1   19.10   77.06
  17  -4   1  -17.02   33.26
  17   3  -1   32.76   59.81
 -17  -3   1   52.33   30.34
 -17  -3   1   54.35   32.92
  16   3  -1   -3.83    1.71
  16   3  -1   13.67   19.71
  16   3  -1    1.64   46.96
 -16  -3   1  -20.53   21.97
 -16  -3   1   -3.01   25.38
 -16  -3   1    8.18   26.40
  15   3  -1   -7.39   31.41
  15   3  -1  -21.72    5.27
  15   3  -1   -3.65   17.44
  15   3  -1   -0.83    1.54
  15   3  -1   -3.08   35.39
  15   3  -1    1.88    3.02
  15   3  -1   -8.16    4.38
 -15  -3   1    2.65   24.28
 -15  -3   1   13.78   21.86
 -15  -3   1  -29.87   20.67
  14   3  -1   -0.65    2.05
  14   3  -1   21.48   29.30
  14   3  -1  -17.13   21.62
  14   3  -1    5.61    3.45
  14   3  -1   25.59   12.48
  14   3  -1   49.86   30.97
  14   3  -1    2.28   15.92
 -14  -3   1   -0.27   20.31
 -14  -3   1   21.50   20.80
 -14  -3   1   17.27   22.53
  13   3  -1  124.68   27.53
  13   3  -1  130.16   32.74
  13   3  -1   72.96   32.28
  13   3  -1  188.00   34.35
  13   3  -1  148.47   20.69
  13   3  -1   56.20   19.37
  13   3  -1  112.17   31.70
  13   3  -1  108.27   23.49
 -13  -3   1  171.16   33.00
 -13  -3   1  194.22   34.78
 -13  -3   1   99.04   26.98
  12   3  -1   16.81   14.36
  12   3  -1   51.95   19.32
  12   3  -1  -11.20   15.94
  12   3  -1   20.84   15.56
  12   3  -1   28.81   20.76
  12   3  -1   22.12   21.30
  12   3  -1   -6.39   18.75
  12   3  -1   37.29   12.30
  12   3  -1   26.47   14.45
 -12  -3   1    8.01   16.19
 -12  -3   1   33.78   19.72
 -12  -3   1    3.49   19.04
 -12  -3   1   39.87   18.51
  11   3  -1  366.73   45.90
  11   3  -1  353.17   47.04
  11   3  -1  310.18   43.28
  11   3  -1  318.10   38.05
  11   3  -1  335.11   40.82
  11   3  -1  231.26   41.21
  11   3  -1  276.32   41.30
  11   3  -1  364.74   50.16
  11   3  -1  330.06   44.74
 -11  -3   1  367.98   46.17
 -11  -3   1  372.92   48.55
 -11  -3   1  301.15   44.88
 -11  -3   1  375.83   44.35
  10   3  -1    3.29   10.55
  10   3  -1    9.43   16.88
  10   3  -1    9.72   11.67
  10   3  -1   -2.41    8.78
  10   3  -1    7.49    9.25
  10   3  -1   -1.20    7.66
  10   3  -1    8.06   14.49
  10   3  -1   20.20   14.27
  10   3  -1  -16.48   11.52
 -10  -3   1    8.80   16.09
 -10  -3   1    9.45   12.20
 -10  -3   1   16.43   14.28
 -10  -3   1   10.35   15.83
   9   3  -1   39.51   12.36
   9   3  -1   59.42   18.98
   9   3  -1   42.96   11.77
   9   3  -1   40.11   10.86
   9   3  -1    5.61   12.46
   9   3  -1   39.28   14.28
   9   3  -1   25.30   13.05
   9   3  -1   60.18   17.10
   9   3  -1   68.97   14.68
  -9  -3   1   42.87   15.31
  -9  -3   1   34.46   13.56
  -9  -3   1   57.00   11.39
   8   3  -1    3.69    8.16
   8   3  -1   26.56   11.54
   8   3  -1   -2.05    7.17
   8   3  -1    3.51   10.45
   8   3  -1   19.81   10.53
   8   3  -1   -3.36   10.96
   8   3  -1    7.99    8.66
   8   3  -1   11.36    7.83
   8   3  -1   10.11    7.58
  -8  -3   1   24.03    8.23
  -8  -3   1   29.45    8.11
  -8  -3   1   15.96    5.30
  -8  -3   1   -3.57    9.31
   7   3  -1  908.79   94.50
   7   3  -1  960.75   95.35
   7   3  -1  895.93   97.09
   7   3  -1  935.43   95.83
   7   3  -1  937.34   96.81
   7   3  -1  896.02   97.58
   7   3  -1  878.37   97.16
   7   3  -1  847.62   98.28
   7   3  -1  892.51   96.36
  -7  -3   1  940.14   95.20
  -7  -3   1  928.40   96.80
  -7  -3   1  906.85   95.03
  -7  -3   1  916.41   93.31
   6   3  -1    8.05    8.67
   6   3  -1   12.10    7.68
   6   3  -1   14.44    7.04
   6   3  -1   19.08    8.61
   6   3  -1   26.43   10.34
   6   3  -1   31.26    8.87
   6   3  -1   18.15    7.14
   6   3  -1   17.43    8.10
   6   3  -1   12.84    6.01
  -6  -3   1   13.96    5.01
  -6  -3   1   35.50    8.20
  -6  -3   1   15.40    6.59
  -6  -3   1   16.72    8.00
   5   3  -1   28.62    8.08
   5   3  -1   26.12    8.63
   5   3  -1   29.50    7.39
   5   3  -1   30.29    6.89
   5   3  -1    9.92    6.04
   5   3  -1   41.06    8.30
   5   3  -1   15.51    7.67
   5   3  -1   27.78    6.78
   5   3  -1   36.81    8.27
  -5  -3   1   27.93    8.33
  -5  -3   1   16.34    7.31
  -5  -3   1   23.48    6.66
  -5  -3   1   16.60    5.20
   4   3  -1  132.96   16.24
   4   3  -1  120.54   15.91
   4   3  -1  131.99   15.07
   4   3  -1  134.74   17.00
   4   3  -1  161.95   18.33
   4   3  -1  119.90   15.07
   4   3  -1  127.01   15.37
   4   3  -1  147.71   16.29
   4   3  -1  118.85   15.54
  -4  -3   1  138.34   15.71
  -4  -3   1  129.01   14.99
  -4  -3   1  129.39   15.56
  -4  -3   1  107.05   18.37
  -4  -3   1  131.80   15.79
   3   3  -1  504.89   50.77
   3   3  -1  533.32   49.96
   3   3  -1  496.06   50.13
   3   3  -1  468.28   49.60
   3   3  -1  487.67   50.52
   3   3  -1  499.30   50.26
   3   3  -1  488.63   49.92
   3   3  -1  514.58   50.18
   3   3  -1  498.15   50.68
  -3  -3   1  414.20   52.19
  -3  -3   1  472.17   49.75
  -3  -3   1  482.75   50.59
  -3  -3   1  508.00   50.19
  -3  -3   1  459.90   50.51
  -3  -3   1  425.94   49.82
   2   3  -1   23.52    5.56
   2   3  -1   21.01    5.24
   2   3  -1   16.51    4.77
  -2  -3   1   21.99    3.01
  -2  -3   1   21.35    4.78
  -2  -3   1   26.76    6.81
  -2  -3   1   34.40    5.99
  -2  -3   1   24.64    4.96
   1   3  -1   97.13   11.09
   1   3  -1  106.22   11.39
   1   3  -1   93.33   11.78
  -1  -3   1  101.07   11.06
  -1  -3   1   95.14   10.13
  -1  -3   1   96.74   10.21
  -1  -3   1   85.62    9.96
  -1  -3   1   96.54   12.36
  -1  -3   1   96.67   10.16
  -1  -3   1   88.00   11.17
  -1  -3   1   94.04   13.69
   0   3  -1  124.96   13.82
   0   3  -1  107.46   12.57
   0   3  -1  109.30   13.08
   0   3  -1  110.91   13.18
   0   3  -1  127.73   14.87
   0  -3   1  123.37   13.91
   0  -3   1  113.04   13.05
   0  -3   1  123.55   13.62
   0  -3   1  115.30   12.96
   0  -3   1  118.52   13.29
   0  -3   1  114.80   13.29
   0  -3   1  111.21   12.25
   0  -3   1  121.43   13.69
   0  -3   1  114.24   13.94
   0  -3   1  118.60   13.17
   0  -3   1  114.02   12.57
   1  -3   1 3236.44  324.98
   1  -3   1 3164.59  324.43
  -2   3  -1    6.77    4.29
  -2   3  -1    8.13    4.46
  -2   3  -1    8.20    5.40
  -2   3  -1    6.58    3.11
   2  -3   1    4.37    3.10
   2  -3   1    3.47    4.27
   2  -3   1    4.17    3.50
   2  -3   1    8.73    3.78
   2  -3   1   17.33    5.72
   2  -3   1    3.47    2.93
   2  -3   1   11.50    5.56
   2  -3   1    3.83    4.78
   2  -3   1    5.93    4.77
  -3   3  -1  383.46   42.05
  -3   3  -1  384.71   41.09
  -3   3  -1  358.17   38.90
  -3   3  -1  403.15   41.57
   3  -3   1  365.56   42.30
   3  -3   1  393.70   42.28
   3  -3   1  373.67   41.44
   3  -3   1  355.23   41.58
   3  -3   1  366.03   42.86
   3  -3   1  413.65   41.16
   3  -3   1  366.50   43.48
   3  -3   1  365.76   38.98
  -4   3  -1   76.41   10.04
  -4   3  -1   89.55   14.12
  -4   3  -1   77.34   15.52
  -4   3  -1   90.65   15.14
   4  -3   1  104.65   15.51
   4  -3   1  146.56   20.71
   4  -3   1   76.98   10.17
   4  -3   1   87.73   15.76
   4  -3   1  125.49   19.33
   4  -3   1   79.70    9.18
   4  -3   1   82.90   13.44
   4  -3   1   91.30   16.79
   4  -3   1  123.35   22.09
  -5   3  -1 3965.01  380.50
   5  -3   1 3504.57  382.48
   5  -3   1 3708.65  381.44
  -6   3  -1  148.46   20.84
  -6   3  -1  130.59   23.33
   6  -3   1  140.72   20.34
   6  -3   1  161.49   26.43
   6  -3   1  152.12   22.25
   6  -3   1  113.06   22.06
   6  -3   1  102.21   18.76
   6  -3   1  139.01   26.12
   6  -3   1  122.82   14.46
   6  -3   1  109.32   20.87
  -7   3  -1 1409.59  148.46
  -7   3  -1 1342.27  146.49
   7  -3   1 1463.63  146.63
   7  -3   1 1374.01  142.07
   7  -3   1 1278.07  149.60
   7  -3   1 1812.93  155.40
   7  -3   1 1424.05  152.38
   7  -3   1 1430.02  148.68
   7  -3   1 1241.36  146.60
  -8   3  -1   76.22   20.39
  -8   3  -1   73.30   18.42
   8  -3   1   84.43   18.45
   8  -3   1   64.41   18.19
   8  -3   1   79.80   20.76
   8  -3   1   69.50   22.73
   8  -3   1   83.38   18.88
   8  -3   1   81.81   11.78
   8  -3   1   82.62   22.25
   8  -3   1   98.88   21.68
  -9   3  -1  870.86   98.26
  -9   3  -1  948.05  101.30
  -9   3  -1 1022.81  103.79
   9  -3   1  939.10  100.31
   9  -3   1  930.81  104.61
   9  -3   1 1307.13  116.46
   9  -3   1  853.07  102.42
   9  -3   1  907.19   94.37
   9  -3   1  803.97  100.31
   9  -3   1  924.39  107.18
   9  -3   1  829.02  101.10
 -10   3  -1  143.42   28.54
 -10   3  -1  186.93   32.87
 -10   3  -1  188.70   29.63
 -10   3  -1  172.10   33.50
  10  -3   1  123.31   35.73
  10  -3   1  163.35   34.36
  10  -3   1  185.37   30.85
  10  -3   1  178.90   34.28
  10  -3   1  188.22   32.77
  10  -3   1  193.92   35.31
  10  -3   1  185.96   22.53
  10  -3   1  187.08   33.31
 -11   3  -1  803.84   85.39
 -11   3  -1  787.10   91.12
 -11   3  -1  800.13   89.01
  11  -3   1  834.35   98.39
  11  -3   1  716.69   87.93
  11  -3   1  714.64   90.16
  11  -3   1  727.78   87.58
  11  -3   1  785.91   88.25
  11  -3   1  633.86   91.62
  11  -3   1  803.00   91.90
 -12   3  -1  240.06   45.87
 -12   3  -1  229.38   42.00
 -12   3  -1  180.58   35.52
  12  -3   1  348.59   53.59
  12  -3   1  246.90   41.15
  12  -3   1  231.57   42.31
  12  -3   1  278.46   55.83
  12  -3   1  195.61   39.38
  12  -3   1  307.94   48.85
  12  -3   1  244.70   46.09
 -13   3  -1    0.27   24.70
 -13   3  -1    2.04   17.03
 -13   3  -1   55.83   25.32
  13  -3   1  -13.28   23.36
  13  -3   1    8.26   29.82
  13  -3   1    0.48    2.31
  13  -3   1    0.59   14.18
  13  -3   1    6.81   24.33
  13  -3   1   15.54   31.02
 -14   3  -1   38.48   27.75
 -14   3  -1   40.68   21.74
 -14   3  -1   69.02   30.60
  14  -3   1   50.99   31.26
  14  -3   1   27.70   37.28
  14  -3   1   85.30   39.59
  14  -3   1   33.20   20.02
  14  -3   1   27.04   30.34
 -15   3  -1   56.03   31.58
 -15   3  -1   75.27   26.16
  15  -3   1  -16.54   45.91
  15  -3   1   25.83   31.31
  15  -3   1   80.12   35.30
  15  -3   1   56.04   46.51
 -16   3  -1   42.60   25.18
 -16   3  -1   49.04   32.72
  16  -3   1   23.13   52.14
  16  -3   1   41.92   35.60
  16  -3   1  -24.42   57.24
 -17   3  -1    3.43   24.94
 -17   3  -1    2.54   31.20
  17  -3   1   12.98   74.29
  17  -3   1  -52.99   30.66
  17   2  -1  -25.66   57.44
 -17  -2   1   18.86   27.10
 -17  -2   1    5.11   23.37
  16   2  -1   47.87   20.52
  16   2  -1   -2.73    1.53
  16   2  -1  -36.32   42.82
 -16  -2   1   11.47   25.22
 -16  -2   1   42.58   29.63
 -16  -2   1  -10.97   21.77
  15   2  -1   67.60   33.40
  15   2  -1  145.07   43.78
  15   2  -1  126.77   25.63
  15   2  -1   34.17   37.73
 -15  -2   1  156.31   34.96
 -15  -2   1  103.15   30.90
 -15  -2   1  210.74   40.02
  14   2  -1  247.93   48.17
  14   2  -1  281.21   49.01
  14   2  -1  246.18   31.89
  14   2  -1  247.54   37.33
 -14  -2   1  341.86   51.06
 -14  -2   1  235.04   44.03
 -14  -2   1  304.14   47.06
  13   2  -1  -10.43   23.15
  13   2  -1   36.21   23.54
  13   2  -1  -24.14   22.31
  13   2  -1   15.21   15.57
  13   2  -1   -8.87   17.55
  13   2  -1   17.38   14.35
  13   2  -1    9.79   10.45
  13   2  -1    9.55    8.82
 -13  -2   1   25.96   19.68
 -13  -2   1   27.45   19.54
 -13  -2   1   25.25   21.32
  12   2  -1   24.00   21.78
  12   2  -1   11.86   13.54
  12   2  -1   18.87   13.95
  12   2  -1    6.01   18.90
  12   2  -1   32.26   10.66
  12   2  -1   10.71   12.52
  12   2  -1   18.15   20.05
  12   2  -1   23.74   18.16
 -12  -2   1   10.86   17.13
 -12  -2   1   12.25   16.63
 -12  -2   1    0.55   16.29
 -12  -2   1   15.07   18.72
  11   2  -1   79.28   25.62
  11   2  -1   56.39   13.71
  11   2  -1  111.35   25.49
  11   2  -1   98.42   28.69
  11   2  -1   88.41   20.94
  11   2  -1  103.36   19.18
  11   2  -1  109.80   23.43
  11   2  -1  115.32   24.47
  11   2  -1   23.73   19.39
 -11  -2   1  104.76   23.34
 -11  -2   1   85.05   23.29
 -11  -2   1  108.86   25.02
 -11  -2   1   73.77   22.36
  10   2  -1  864.77  111.76
  10   2  -1 1065.46  107.14
  10   2  -1 1009.24  113.40
  10   2  -1 1077.35  111.54
  10   2  -1 1052.39  114.67
  10   2  -1  951.88  115.68
  10   2  -1 1140.43  113.92
  10   2  -1  945.34  111.56
  10   2  -1 1071.92  108.89
 -10  -2   1 1095.28  113.64
 -10  -2   1 1107.41  113.39
   9   2  -1  155.63   26.25
   9   2  -1  190.96   33.39
   9   2  -1  208.82   28.21
   9   2  -1  140.61   27.51
   9   2  -1  192.38   30.14
   9   2  -1  247.25   26.32
   9   2  -1  153.62   22.01
   9   2  -1  145.21   26.63
   9   2  -1  192.25   31.05
  -9  -2   1  176.10   28.64
  -9  -2   1  198.20   30.10
   8   2  -1  403.86   55.69
   8   2  -1  507.40   57.40
   8   2  -1  478.47   51.16
   8   2  -1  532.73   56.44
   8   2  -1  479.92   54.30
   8   2  -1  539.98   55.44
   8   2  -1  447.35   57.76
   8   2  -1  507.61   56.15
   8   2  -1  466.65   52.43
  -8  -2   1  462.12   55.55
  -8  -2   1  531.34   53.15
  -8  -2   1  458.34   52.11
  -8  -2   1  453.25   55.20
  -8  -2   1  469.51   49.58
   7   2  -1  259.49   29.85
   7   2  -1  209.66   27.00
   7   2  -1  188.56   25.82
   7   2  -1  194.44   22.43
   7   2  -1  161.35   25.85
   7   2  -1  173.08   27.17
   7   2  -1  194.76   24.79
   7   2  -1  191.72   23.51
   7   2  -1  220.84   31.13
  -7  -2   1  203.36   20.83
  -7  -2   1  164.92   22.85
  -7  -2   1  132.05   24.33
  -7  -2   1  206.81   27.97
  -7  -2   1  214.83   24.31
   6   2  -1 1189.52  118.88
   6   2  -1 1139.47  115.68
   6   2  -1 1149.42  116.45
   6   2  -1 1072.50  119.64
   6   2  -1 1126.77  118.08
   6   2  -1  953.09  118.31
   6   2  -1 1160.81  117.42
   6   2  -1 1135.44  119.05
   6   2  -1 1176.95  118.16
  -6  -2   1 1120.26  114.81
  -6  -2   1 1193.86  116.97
  -6  -2   1 1096.91  117.98
  -6  -2   1 1183.14  116.49
  -6  -2   1 1111.53  117.46
   5   2  -1  191.90   23.31
   5   2  -1  209.75   22.86
   5   2  -1  211.30   24.24
   5   2  -1  192.11   23.03
   5   2  -1  182.07   24.34
   5   2  -1  204.51   21.99
   5   2  -1  163.19   23.34
   5   2  -1  195.15   25.40
   5   2  -1  198.05   26.66
  -5  -2   1  185.45   21.02
  -5  -2   1  214.26   23.51
  -5  -2   1  199.20   23.90
  -5  -2   1  192.16   22.43
  -5  -2   1  223.09   23.81
   4   2  -1  874.54   87.68
   4   2  -1  761.01   88.36
   4   2  -1  888.17   87.30
   4   2  -1  872.40   86.24
   4   2  -1  802.23   86.57
   4   2  -1  832.87   86.79
   4   2  -1  769.29   88.14
  -4  -2   1  868.38   87.29
  -4  -2   1  851.71   86.90
  -4  -2   1  815.28   85.69
  -4  -2   1  876.56   86.68
  -4  -2   1  887.38   87.94
   3   2  -1 1046.54  108.28
   3   2  -1 1136.04  109.22
   3   2  -1 1097.90  107.51
   3   2  -1 1101.51  107.25
  -3  -2   1 1084.83  107.46
  -3  -2   1 1037.45  107.49
  -3  -2   1  861.44  108.65
  -3  -2   1 1050.25  106.86
   2   2  -1  815.32   85.99
   2   2  -1  957.47   87.49
   2   2  -1  887.48   86.14
   2   2  -1  753.03   85.65
  -2  -2   1  812.99   85.66
  -2  -2   1  812.00   87.50
  -2  -2   1  812.42   86.04
  -2  -2   1  896.70   86.10
  -2  -2   1  845.95   85.78
  -2  -2   1  891.40   86.13
   1   2  -1  460.15   48.51
   1   2  -1  480.53   48.75
  -1  -2   1  476.65   48.74
  -1  -2   1  477.16   48.54
  -1  -2   1  474.43   48.52
   0   2  -1 1959.78  197.63
   0  -2   1 1946.88  197.63
  -1   2  -1    5.56    1.10
  -1   2  -1    5.09    1.30
  -1   2  -1   10.45    2.39
  -1   2  -1    5.86    2.78
  -1   2  -1    8.04    3.54
   1  -2   1    3.54    3.18
   1  -2   1    9.92    3.01
   1  -2   1    5.61    3.14
   1  -2   1    2.72    3.29
   1  -2   1    8.50    2.75
   1  -2   1    6.68    2.37
  -2   2  -1  147.71   18.84
  -2   2  -1  134.00   17.97
  -2   2  -1  152.71   16.73
   2  -2   1  179.11   18.36
   2  -2   1  162.52   16.81
   2  -2   1  165.12   18.56
   2  -2   1  152.21   19.44
   2  -2   1  170.22   19.28
   2  -2   1  138.71   19.85
   2  -2   1  202.13   20.27
  -3   2  -1  259.36   27.17
  -3   2  -1  259.05   26.93
  -3   2  -1  232.38   29.16
  -3   2  -1  308.52   30.90
   3  -2   1  261.83   29.83
   3  -2   1  258.50   30.40
   3  -2   1  234.21   31.23
   3  -2   1  276.14   30.84
   3  -2   1  267.97   26.92
   3  -2   1  280.03   29.55
   3  -2   1  274.46   30.14
   3  -2   1  261.04   30.91
   3  -2   1  263.45   27.22
   4  -2   1 6453.30  637.67
   4  -2   1 6103.87  636.21
  -5   2  -1  108.06   18.00
  -5   2  -1  110.09   13.74
  -5   2  -1  194.11   23.50
   5  -2   1  105.94   19.50
   5  -2   1  125.91   13.85
   5  -2   1   92.70   17.32
   5  -2   1  151.41   21.89
   5  -2   1  123.32   19.14
   5  -2   1  149.16   23.66
   5  -2   1  172.78   24.19
  -6   2  -1   25.52    5.63
  -6   2  -1   29.49   10.56
  -6   2  -1   13.80    9.91
   6  -2   1   25.99   11.43
   6  -2   1   18.06   14.29
   6  -2   1   41.50   13.40
   6  -2   1   21.04    5.32
   6  -2   1   32.72    9.63
   6  -2   1   16.40    9.77
   6  -2   1   21.04   12.90
   6  -2   1   24.95    9.73
  -7   2  -1  250.69   35.06
  -7   2  -1  218.80   31.71
  -7   2  -1  202.05   25.54
   7  -2   1  294.68   34.09
   7  -2   1  237.16   25.79
   7  -2   1  225.24   30.49
   7  -2   1  222.34   37.29
   7  -2   1  278.83   38.82
   7  -2   1  254.42   31.48
   7  -2   1  234.51   34.97
   7  -2   1  224.52   30.74
  -8   2  -1 5078.92  483.04
  -8   2  -1 4654.09  480.62
   8  -2   1 4517.93  480.86
   8  -2   1 4758.95  482.48
   8  -2   1 4529.00  485.76
   8  -2   1 4580.64  483.82
   8  -2   1 4584.70  482.11
   8  -2   1 4895.62  484.14
   8  -2   1 4873.74  479.95
  -9   2  -1  154.23   28.46
  -9   2  -1  105.38   22.16
  -9   2  -1  114.36   23.51
   9  -2   1  136.27   26.64
   9  -2   1  140.01   25.14
   9  -2   1  144.96   18.37
   9  -2   1  187.34   34.96
   9  -2   1  136.28   28.46
   9  -2   1  145.04   26.12
   9  -2   1  128.51   23.62
   9  -2   1  114.26   26.34
 -10   2  -1   92.72   24.13
 -10   2  -1  132.87   26.19
 -10   2  -1  116.13   27.65
 -10   2  -1   93.35   22.11
  10  -2   1  119.27   29.58
  10  -2   1  132.70   26.89
  10  -2   1  123.10   23.89
  10  -2   1   91.65   23.02
  10  -2   1  112.92   25.44
  10  -2   1  110.28   16.75
  10  -2   1  113.86   27.39
  10  -2   1  144.38   33.31
 -11   2  -1   -7.30   14.04
 -11   2  -1   29.05   19.55
 -11   2  -1   14.28   17.00
  11  -2   1   15.02   23.99
  11  -2   1    7.44    9.66
  11  -2   1   16.02   19.71
  11  -2   1    0.21   11.79
  11  -2   1   32.32   10.25
  11  -2   1   25.29   19.62
  11  -2   1   12.24   17.59
 -12   2  -1  643.05   75.15
 -12   2  -1  568.61   70.77
 -12   2  -1  632.36   77.13
  12  -2   1  646.72   77.89
  12  -2   1  564.10   84.53
  12  -2   1  593.17   78.67
  12  -2   1  725.01   76.33
  12  -2   1  510.98   72.04
  12  -2   1  592.60   76.55
 -13   2  -1   61.86   24.90
 -13   2  -1   15.38   18.87
 -13   2  -1   58.33   25.44
  13  -2   1    0.36   30.66
  13  -2   1   19.97   26.89
  13  -2   1   17.74   17.00
  13  -2   1   32.68   31.36
  13  -2   1    7.89   24.62
 -14   2  -1   59.14   23.49
 -14   2  -1   41.29   25.19
 -14   2  -1   72.43   29.45
  14  -2   1   44.71   22.26
  14  -2   1   -5.25   39.29
  14  -2   1   17.41   28.87
  14  -2   1   45.76   38.31
  14  -2   1   57.42   33.61
 -15   2  -1   72.34   26.65
 -15   2  -1   25.02   25.64
  15  -2   1   -4.26   40.87
  15  -2   1   52.06   46.01
  15  -2   1   46.26   33.72
 -16   2  -1   -8.49   23.82
 -16   2  -1   -7.08   22.34
  16  -2   1    3.88    1.55
  16  -2   1  -36.58   28.39
  16  -2   1  -60.20   48.65
  16  -2   1  -22.34   54.03
 -17   2  -1   14.39   25.37
 -17   2  -1  -28.01   23.99
  17  -2   1  -25.09   60.51
  17  -2   1   -0.52    1.96
  17  -2   1  -11.87   34.99
  17   1  -1   50.73   58.36
 -17  -1   1   63.09   32.30
 -17  -1   1   74.47   33.20
 -17  -1   1   50.19   44.18
  16   1  -1   -6.33   30.01
  16   1  -1    8.90   19.01
  16   1  -1  -25.47   71.26
  16   1  -1   -3.68    1.09
 -16  -1   1    3.34   24.57
 -16  -1   1   25.25   28.04
 -16  -1   1   -5.65   24.66
  15   1  -1   21.34   18.12
  15   1  -1  -17.52   34.41
  15   1  -1    9.04   27.56
 -15  -1   1   28.38   24.17
 -15  -1   1    0.42   22.07
 -15  -1   1   29.21   26.08
  14   1  -1  159.47   36.05
  14   1  -1   97.46   32.96
  14   1  -1   85.93   21.68
  14   1  -1   55.64   22.45
 -14  -1   1  105.54   30.73
 -14  -1   1  111.92   32.00
 -14  -1   1  136.42   31.60
  13   1  -1   38.65   26.41
  13   1  -1  123.36   31.43
  13   1  -1   64.82   21.21
  13   1  -1  129.64   34.87
  13   1  -1  105.10   20.80
  13   1  -1   73.85   14.03
 -13  -1   1   52.28   23.87
 -13  -1   1   71.21   25.80
 -13  -1   1  127.24   31.11
  12   1  -1    0.08   18.72
  12   1  -1   24.86   13.86
  12   1  -1   -0.25    7.76
  12   1  -1    4.54   20.73
  12   1  -1   26.82   14.86
  12   1  -1   -2.72   19.66
 -12  -1   1  -20.09   16.57
 -12  -1   1    4.93   16.90
 -12  -1   1    3.28   17.85
 -12  -1   1   12.15   17.50
  11   1  -1    0.06   16.76
  11   1  -1   35.98   13.34
  11   1  -1   19.05   13.65
  11   1  -1   22.84   18.53
  11   1  -1    8.14    8.11
  11   1  -1   21.50   20.07
  11   1  -1    9.73    9.91
 -11  -1   1   17.03   16.77
 -11  -1   1    6.39   15.47
  10   1  -1   16.18   14.26
  10   1  -1   31.31   11.24
  10   1  -1   31.79   14.11
  10   1  -1   27.05   12.21
  10   1  -1   46.61   18.56
  10   1  -1   39.24   17.45
  10   1  -1   14.47    7.99
 -10  -1   1   20.93   15.15
 -10  -1   1   26.77   16.81
   9   1  -1  194.80   29.70
   9   1  -1  207.07   33.15
   9   1  -1  165.55   30.01
   9   1  -1  223.93   27.50
   9   1  -1  199.47   33.84
   9   1  -1  199.25   23.50
   9   1  -1  204.27   31.47
  -9  -1   1  201.90   25.16
  -9  -1   1  190.81   30.13
  -9  -1   1  210.61   32.52
   8   1  -1  205.37   28.17
   8   1  -1  171.31   21.75
   8   1  -1  227.03   30.05
   8   1  -1  151.10   26.74
   8   1  -1  219.63   29.89
   8   1  -1  207.85   30.48
   8   1  -1  189.53   23.81
  -8  -1   1  184.59   19.84
  -8  -1   1  203.21   23.28
  -8  -1   1  195.08   27.95
  -8  -1   1  197.99   29.72
  -8  -1   1  175.35   27.50
   7   1  -1    6.02    8.45
   7   1  -1    3.55    7.81
   7   1  -1   18.28   10.34
   7   1  -1   13.37    9.92
   7   1  -1   13.85    5.24
   7   1  -1   11.24    6.85
   7   1  -1    3.52    5.62
  -7  -1   1   11.13    3.04
  -7  -1   1   19.18    9.51
  -7  -1   1    7.93    8.34
  -7  -1   1   16.72    9.94
  -7  -1   1    8.92    6.25
  -7  -1   1   12.18    6.98
   6   1  -1   36.83   11.70
   6   1  -1   41.94    7.91
   6   1  -1   58.67   13.28
   6   1  -1   62.51   12.20
   6   1  -1   71.28   17.87
   6   1  -1   62.98   10.47
   6   1  -1   52.74   12.18
  -6  -1   1   73.71   10.67
  -6  -1   1   44.71   11.59
  -6  -1   1   61.00   13.03
  -6  -1   1   46.58    6.70
  -6  -1   1   78.09   11.56
  -6  -1   1   55.16   12.33
   5   1  -1  203.56   22.19
   5   1  -1  181.98   25.48
   5   1  -1  179.28   23.79
   5   1  -1  246.34   25.78
   5   1  -1  164.37   23.92
   5   1  -1  163.20   23.02
   5   1  -1  197.25   21.05
  -5  -1   1  174.90   23.40
  -5  -1   1  200.06   23.27
  -5  -1   1  194.16   21.97
  -5  -1   1  209.95   20.45
  -5  -1   1  206.10   26.13
  -5  -1   1  191.07   24.21
   4   1  -1  740.97   71.14
   4   1  -1  699.25   69.66
   4   1  -1  695.94   71.37
   4   1  -1  692.82   71.53
   4   1  -1  670.91   72.25
   4   1  -1  676.70   68.91
   4   1  -1  631.69   70.28
  -4  -1   1  671.39   70.50
  -4  -1   1  658.66   69.56
  -4  -1   1  638.26   70.76
  -4  -1   1  686.54   71.39
  -4  -1   1  643.91   68.56
  -4  -1   1  714.69   70.67
  -4  -1   1  649.67   72.18
   3   1  -1 1706.71  177.83
   3   1  -1 1760.59  177.81
  -3  -1   1 1750.12  177.95
   2   1  -1   52.20    7.14
   2   1  -1   55.04    6.52
   2   1  -1   67.99    7.48
   2   1  -1   61.12    7.99
   2   1  -1   53.81    9.82
   2   1  -1   61.68    7.46
   2   1  -1   62.64    7.96
  -2  -1   1   51.84    7.12
  -2  -1   1   63.21    8.08
  -2  -1   1   34.68    7.14
  -2  -1   1   54.17    9.28
  -2  -1   1   52.30    6.52
  -2  -1   1   48.75    7.57
  -2  -1   1   68.22    7.79
   1   1  -1    2.08    1.61
   1   1  -1    2.74    1.44
   1   1  -1    2.80    1.82
   1   1  -1    0.67    2.99
   1   1  -1    4.35    1.48
   1   1  -1    1.94    1.63
  -1  -1   1    2.22    1.57
  -1  -1   1    4.05    1.78
  -1  -1   1    3.54    3.37
  -1  -1   1    1.10    1.13
  -1  -1   1    2.75    1.44
  -1  -1   1    2.96    1.50
  -1  -1   1    3.87    1.57
   0  -1   1  128.91   12.72
   0  -1   1  101.64   12.52
   0  -1   1  122.91   12.08
   0  -1   1  124.41   12.56
   0  -1   1  120.80   12.46
   0  -1   1  101.01   11.75
  -1   1  -1 4364.55  447.44
   1  -1   1 4497.99  447.47
  -2   1  -1  263.41   29.19
  -2   1  -1  248.36   28.26
  -2   1  -1  253.78   27.45
  -2   1  -1  247.69   29.40
  -2   1  -1  252.24   29.94
  -2   1  -1  339.25   30.88
  -2   1  -1  266.63   28.85
   2  -1   1  347.81   30.73
   2  -1   1  273.74   29.15
   2  -1   1  279.44   29.67
   2  -1   1  256.71   29.81
  -3   1  -1  349.17   33.92
  -3   1  -1  301.28   32.62
  -3   1  -1  281.92   31.75
  -3   1  -1  294.09   30.63
   3  -1   1  290.20   30.59
   3  -1   1  307.72   33.49
   3  -1   1  286.17   32.66
   3  -1   1  294.67   30.17
   3  -1   1  300.62   33.85
   3  -1   1  292.01   32.97
   4  -1   1 1992.74  202.41
   4  -1   1 1916.89  201.16
  -5   1  -1 3107.64  304.96
   5  -1   1 2930.24  305.68
   5  -1   1 2911.17  306.88
  -6   1  -1    3.24    4.05
  -6   1  -1    9.64    9.80
  -6   1  -1    7.13    8.72
   6  -1   1    0.01    7.53
   6  -1   1   13.49    9.98
   6  -1   1    0.17    9.03
   6  -1   1   -6.25    7.36
   6  -1   1    5.20    4.47
   6  -1   1    5.37    6.36
   6  -1   1   10.35    6.61
   6  -1   1    0.64    6.27
  -7   1  -1  291.41   34.07
  -7   1  -1  347.99   40.64
  -7   1  -1  325.34   38.50
  -7   1  -1  334.66   37.60
   7  -1   1  316.09   34.26
   7  -1   1  303.45   40.78
   7  -1   1  293.56   38.30
   7  -1   1  304.58   39.99
   7  -1   1  351.80   40.74
   7  -1   1  281.45   42.40
   7  -1   1  376.80   38.08
   7  -1   1  277.25   37.83
  -8   1  -1   97.20   18.10
  -8   1  -1  106.35   19.54
  -8   1  -1   80.11   18.99
  -8   1  -1  107.37   21.60
  -8   1  -1   74.08   13.02
   8  -1   1   74.12   17.59
   8  -1   1   83.52   22.34
   8  -1   1   66.41   19.76
   8  -1   1   84.99   19.39
   8  -1   1  104.83   21.52
   8  -1   1   93.72   13.61
   8  -1   1   92.60   20.33
   8  -1   1  105.14   17.53
  -9   1  -1 1263.10  143.16
  -9   1  -1 1350.80  144.91
  -9   1  -1 1250.46  141.67
  -9   1  -1 1301.15  138.34
  -9   1  -1 1450.04  144.06
   9  -1   1 1207.68  145.17
   9  -1   1 1363.60  138.29
   9  -1   1 1478.95  142.12
   9  -1   1 1427.40  149.59
   9  -1   1 1420.27  145.28
   9  -1   1 1301.70  142.86
   9  -1   1 1406.90  146.28
 -10   1  -1   14.34    7.74
 -10   1  -1    4.80   14.41
 -10   1  -1   25.31   16.44
 -10   1  -1   -9.14   14.49
 -10   1  -1   12.22   12.70
  10  -1   1   10.77   20.10
  10  -1   1   21.99   16.87
  10  -1   1  -12.27    7.60
  10  -1   1   -0.40   16.57
  10  -1   1   13.00   13.85
  10  -1   1  -10.60   11.37
  10  -1   1    6.96   12.90
  10  -1   1    4.28    9.90
 -11   1  -1  125.19   28.05
 -11   1  -1  183.79   34.63
 -11   1  -1  206.62   23.99
 -11   1  -1  212.05   31.94
 -11   1  -1  163.22   31.23
  11  -1   1  160.35   36.08
  11  -1   1  224.12   24.72
  11  -1   1  101.21   25.85
  11  -1   1  115.33   34.80
  11  -1   1  162.84   29.34
  11  -1   1  128.53   32.47
  11  -1   1  170.46   32.59
 -12   1  -1  121.74   31.61
 -12   1  -1  103.37   27.73
 -12   1  -1   56.88   22.33
 -12   1  -1   79.73   25.27
  12  -1   1  144.07   29.25
  12  -1   1  100.27   17.88
  12  -1   1   90.12   29.23
  12  -1   1   82.49   22.34
  12  -1   1   92.71   26.06
  12  -1   1  139.96   32.15
  12  -1   1  166.14   42.03
 -13   1  -1  361.96   51.89
 -13   1  -1  361.09   56.36
 -13   1  -1  262.57   45.25
  13  -1   1  225.73   45.97
  13  -1   1  357.44   51.97
  13  -1   1  311.71   57.49
  13  -1   1  366.47   56.33
 -14   1  -1   15.21   26.35
 -14   1  -1    4.10   20.30
 -14   1  -1   35.19   23.66
  14  -1   1   -3.38   32.42
  14  -1   1  -11.94   26.44
  14  -1   1   43.65   29.08
  14  -1   1   42.31   34.94
  14  -1   1   -0.16    2.28
  14  -1   1    4.68   17.72
 -15   1  -1  140.21   35.09
 -15   1  -1  136.64   39.71
 -15   1  -1  116.89   33.41
  15  -1   1  208.42   47.43
  15  -1   1   57.78   41.25
  15  -1   1  222.33   51.97
 -16   1  -1   61.31   30.01
 -16   1  -1  -14.07   21.73
  16  -1   1   14.87    8.62
  16  -1   1   -9.04   30.92
  16  -1   1    8.10   51.17
  16  -1   1    3.79    2.16
 -17   1  -1    4.28   28.08
 -17   1  -1   23.32   27.22
  17  -1   1    7.31   64.30
  17  -1   1   -0.79    1.69
  17  -1   1   -3.19   36.06
  17   0  -1    2.46   55.54
  17   0  -1  -15.37   32.76
 -17   0   1  -25.85   25.28
 -17   0   1    7.49   24.46
  16   0  -1   42.14   19.71
  16   0  -1  -34.82   43.80
  16   0  -1   16.84   31.09
 -16   0   1   35.35   26.21
 -16   0   1   52.71   31.98
 -16   0   1   30.02   27.35
  15   0  -1   57.41   11.56
  15   0  -1   -4.58   26.97
  15   0  -1    6.22   34.20
  15   0  -1  -14.18   35.86
  15   0  -1   -1.65    0.77
  15   0  -1  -16.52   14.11
  15   0  -1   -1.17    2.57
 -15   0   1  -18.35   18.87
 -15   0   1    4.23   21.24
 -15   0   1   26.83   25.54
  14   0  -1  305.00   59.84
  14   0  -1  308.65   54.59
  14   0  -1  353.80   58.16
  14   0  -1  381.22   44.95
  14   0  -1  293.75   52.62
 -14   0   1  338.04   55.84
 -14   0   1  357.42   53.30
 -14   0   1  357.71   54.46
  13   0  -1    9.06   24.26
  13   0  -1    3.46   12.94
  13   0  -1   -3.87   10.24
  13   0  -1    0.78    2.17
  13   0  -1    0.15   24.87
  13   0  -1   -3.35    7.10
  13   0  -1    0.29   24.52
  13   0  -1   -3.01   21.61
 -13   0   1    3.71   20.55
 -13   0   1    0.51   18.26
 -13   0   1    6.77   19.20
  12   0  -1  101.94   28.54
  12   0  -1  119.07   30.11
  12   0  -1   98.50   14.14
  12   0  -1  102.14   19.25
  12   0  -1   78.38   30.69
  12   0  -1   94.51   27.56
  12   0  -1  119.42   24.67
  12   0  -1   49.95   19.93
 -12   0   1  122.45   28.70
 -12   0   1   82.75   25.60
  11   0  -1   -3.69    6.20
  11   0  -1   -3.05   16.57
  11   0  -1    5.30   18.07
  11   0  -1   -6.46   10.43
  11   0  -1    6.99   17.97
  11   0  -1    6.94   10.77
  11   0  -1   24.37   22.76
  11   0  -1    0.80   12.80
  11   0  -1   11.65   12.60
 -11   0   1   -6.08   13.94
 -11   0   1    6.97   17.04
  10   0  -1  115.62   23.23
  10   0  -1   93.75   21.10
  10   0  -1   86.95   13.23
  10   0  -1  102.53   25.75
  10   0  -1   93.96   23.52
  10   0  -1   96.32   20.65
  10   0  -1  113.81   17.83
  10   0  -1   79.58   18.61
  10   0  -1   68.61   22.81
 -10   0   1   96.73   24.00
 -10   0   1  100.53   22.32
   9   0  -1   -1.91   14.33
   9   0  -1   10.51   11.59
   9   0  -1   -4.33   12.12
   9   0  -1    3.39    8.55
   9   0  -1   -2.45   12.76
   9   0  -1   -3.95    7.52
   9   0  -1   -1.61   11.62
   9   0  -1    0.30    8.27
  -9   0   1    0.17   10.70
  -9   0   1  -20.29   10.64
  -9   0   1   -5.95   11.20
   8   0  -1   10.48   14.35
   8   0  -1   21.98   10.11
   8   0  -1   14.24    9.17
   8   0  -1   22.10   13.53
   8   0  -1   -4.03    8.76
   8   0  -1   27.02   13.86
   8   0  -1   29.03   12.42
   8   0  -1    8.22    7.33
  -8   0   1   16.29   11.97
  -8   0   1   12.66   11.81
  -8   0   1   17.54    6.81
  -8   0   1   -3.78    9.54
   7   0  -1    9.38    8.64
   7   0  -1   12.42    9.37
   7   0  -1    4.65    9.81
   7   0  -1    4.74    6.41
   7   0  -1   17.56    6.69
   7   0  -1   -0.65   10.14
  -7   0   1    3.06    1.82
  -7   0   1   11.50    5.96
  -7   0   1    5.60    7.97
  -7   0   1    3.12    9.36
  -7   0   1   10.40    9.34
   6   0  -1  610.55   64.00
   6   0  -1  524.78   65.55
   6   0  -1  577.90   62.84
   6   0  -1  625.13   63.22
   6   0  -1  552.63   63.90
   6   0  -1  597.76   60.62
  -6   0   1  621.37   62.38
  -6   0   1  592.55   60.45
  -6   0   1  529.23   58.65
  -6   0   1  620.05   64.00
  -6   0   1  579.12   62.98
  -6   0   1  576.74   66.14
  -6   0   1  567.45   63.03
   5   0  -1    4.16    5.83
   5   0  -1   -1.67    4.06
   5   0  -1   10.00    8.30
   5   0  -1    8.80    6.32
   5   0  -1    1.01    4.16
   5   0  -1    0.90    6.93
  -5   0   1    3.42    4.94
  -5   0   1    2.90    5.70
  -5   0   1   -4.67    5.65
  -5   0   1   -3.64    5.44
  -5   0   1    1.29    7.12
  -5   0   1    2.97    3.77
  -5   0   1    5.94    5.63
   4   0  -1 1712.29  181.90
   4   0  -1 1785.92  180.47
  -4   0   1 1837.12  180.55
  -4   0   1 1650.26  181.80
  -4   0   1 1822.12  181.19
   3   0  -1    5.55    4.03
   3   0  -1    7.83    3.03
   3   0  -1    4.67    4.48
   3   0  -1    6.44    5.26
   3   0  -1    3.41    4.11
   3   0  -1    3.04    2.74
  -3   0   1    3.64    4.36
  -3   0   1   11.90    5.20
  -3   0   1    3.92    3.51
  -3   0   1   14.10    4.81
  -3   0   1    8.03    4.18
  -3   0   1    5.18    4.09
  -2   0   1 1245.96  127.06
   1   0  -1    0.62    1.22
   1   0  -1    2.91    2.64
   1   0  -1    0.29    1.97
   1   0  -1    2.56    1.90
  -1   0   1   -0.04    1.74
  -1   0   1    0.04    1.15
  -1   0   1   -0.56    2.40
  -1   0   1    0.90    1.87
  -1   0   1   -0.40    0.86
  -1   0   1    0.26    1.69
  -1   0  -1    3.42    2.14
  -1   0  -1    4.36    2.89
  -1   0  -1    8.80    2.21
  -1   0  -1    1.90    1.87
  -1   0  -1    1.36    1.23
   1   0   1    3.88    1.95
   1   0   1    1.49    1.86
   1   0   1    0.20    2.11
   1   0   1    6.74    2.58
   1   0   1    5.88    2.40
  -2   0  -1  690.54   72.81
  -2   0  -1  705.67   72.47
  -2   0  -1  704.10   72.40
  -2   0  -1  730.39   72.20
   2   0   1  692.38   72.31
   2   0   1  631.80   72.54
   2   0   1  731.00   72.15
   2   0   1  711.09   72.51
  -3   0  -1   11.37    3.19
  -3   0  -1    7.95    5.80
  -3   0  -1    2.79    4.53
  -3   0  -1   11.54    5.01
  -3   0  -1   12.27    4.55
  -3   0  -1    8.36    4.18
   3   0   1    6.58    4.43
   3   0   1   11.90    3.13
   3   0   1    6.31    5.01
   3   0   1    3.36    2.88
   3   0   1    7.34    5.33
   4   0   1 5910.19  598.73
  -5   0  -1    1.29    4.61
  -5   0  -1    0.60    6.99
  -5   0  -1    1.38    3.62
  -5   0  -1    9.09    6.98
   5   0   1    4.60    4.69
   5   0   1   -0.53    5.52
   5   0   1    4.38    8.52
   5   0   1    5.05    4.12
   5   0   1   -0.22    3.85
   5   0   1   -2.90    7.06
   5   0   1   -1.59    6.08
  -6   0  -1   66.73   13.93
  -6   0  -1   84.87   17.45
  -6   0  -1   83.35   16.05
  -6   0  -1  108.61   13.05
   6   0   1   55.76   13.86
   6   0   1  121.27   22.27
   6   0   1   70.91   16.81
   6   0   1  100.38   18.04
   6   0   1  115.17   19.02
   6   0   1   80.01   15.69
   6   0   1  105.73   13.29
   6   0   1  106.71   14.22
  -7   0  -1    7.60    8.54
  -7   0  -1    1.02    9.75
  -7   0  -1  -10.65    8.59
  -7   0  -1   -2.68    4.90
  -7   0  -1    1.46    8.39
   7   0   1    3.76    6.96
   7   0   1    9.51   10.36
   7   0   1    5.44    8.10
   7   0   1    4.62    7.70
   7   0   1    1.87    5.48
   7   0   1    1.26    5.51
   7   0   1   -3.86    6.35
   7   0   1   -8.26   12.23
  -8   0  -1  660.70   70.99
  -8   0  -1  610.36   70.17
  -8   0  -1  539.61   64.92
  -8   0  -1  589.51   68.27
  -8   0  -1  698.17   70.09
   8   0   1  544.88   72.92
   8   0   1  595.45   71.33
   8   0   1  646.55   71.24
   8   0   1  580.87   68.50
   8   0   1  637.71   65.33
   8   0   1  653.41   69.84
   8   0   1  665.74   71.20
   8   0   1  665.02   67.76
  -9   0  -1   19.38   13.98
  -9   0  -1    5.38    6.94
  -9   0  -1    4.32   11.62
  -9   0  -1   -6.31   10.52
  -9   0  -1   15.44   13.67
   9   0   1   -6.76    7.21
   9   0   1  -17.37   10.50
   9   0   1   15.09   10.87
   9   0   1    1.24    8.79
   9   0   1   -6.25    5.76
   9   0   1    7.65   13.45
   9   0   1   18.13   14.84
   9   0   1    6.54   11.05
 -10   0  -1   30.93   17.64
 -10   0  -1   23.33    9.54
 -10   0  -1   33.51   16.04
 -10   0  -1   13.71   14.00
 -10   0  -1   12.69   15.10
  10   0   1   14.38   16.94
  10   0   1   21.86   10.00
  10   0   1   17.55   12.27
  10   0   1   25.79   21.25
  10   0   1   -3.44   17.90
  10   0   1   19.74   14.22
  10   0   1   33.85   14.62
  10   0   1   28.71   14.53
 -11   0  -1  -12.63   14.01
 -11   0  -1   -9.03   16.12
 -11   0  -1   18.28   16.32
 -11   0  -1  -31.51   13.02
  11   0   1  -10.85   17.44
  11   0   1  -18.52   13.64
  11   0   1   18.73   10.92
  11   0   1    0.53   18.21
  11   0   1    5.52   19.82
  11   0   1   18.76   15.07
  11   0   1    4.53   12.49
  11   0   1   -4.33    8.78
 -12   0  -1  269.58   45.37
 -12   0  -1  278.86   42.68
 -12   0  -1  245.83   41.34
 -12   0  -1  223.89   39.14
  12   0   1  236.79   39.41
  12   0   1  244.84   47.10
  12   0   1  234.30   44.22
  12   0   1  269.59   33.19
  12   0   1  271.68   45.65
  12   0   1  242.20   41.03
  12   0   1  342.39   53.78
 -13   0  -1  -14.63   16.10
 -13   0  -1   -3.79   20.01
 -13   0  -1    1.27   16.54
  13   0   1   -1.05    1.77
  13   0   1  -21.06   25.19
  13   0   1   -0.29   11.04
  13   0   1   -7.38   21.09
  13   0   1    0.39   21.68
  13   0   1   10.04   22.85
 -14   0  -1   55.03   28.79
 -14   0  -1   31.78   22.68
 -14   0  -1  104.32   29.51
  14   0   1   65.27   34.61
  14   0   1  -18.90   33.00
  14   0   1   87.92   33.36
  14   0   1   33.57   14.35
  14   0   1   46.40   21.31
 -15   0  -1   21.28   23.95
 -15   0  -1   33.15   27.41
 -15   0  -1   -0.90   22.82
  15   0   1   -8.49   37.82
  15   0   1   62.04   43.30
  15   0   1   14.10   29.85
  15   0   1   31.71    7.61
  15   0   1   -3.19    3.88
  15   0   1    1.15    3.49
 -16   0  -1  193.40   41.88
 -16   0  -1  133.83   34.71
 -16   0  -1  135.61   37.76
  16   0   1  -10.22   49.34
  16   0   1  139.71   44.76
 -17   0  -1  -15.88   27.20
 -17   0  -1  -17.85   24.69
  17   0   1   -0.18    2.10
  17   0   1   20.58   64.27
  17   0   1  -73.71   26.20
  17  -1  -1   40.00   37.64
  17  -1  -1  -79.16   58.30
 -17   1   1   43.57   32.33
 -17   1   1   24.68   28.09
  16  -1  -1  -27.00   28.63
  16  -1  -1  -81.13   46.30
  16  -1  -1    7.31   17.47
 -16   1   1   31.79   27.79
 -16   1   1    9.47   25.24
  15  -1  -1   10.44   39.84
  15  -1  -1   33.66   30.63
  15  -1  -1   14.55   23.46
  15  -1  -1    6.10   15.63
  15  -1  -1  -27.01   34.82
  15  -1  -1   -0.93    2.54
 -15   1   1   -4.58   21.51
 -15   1   1   12.09   23.40
 -15   1   1   -1.81   24.74
  14  -1  -1  123.19   31.15
  14  -1  -1  100.64   39.00
  14  -1  -1  146.05   37.43
  14  -1  -1   -0.84   33.45
  14  -1  -1  187.22   41.94
  14  -1  -1  144.81   23.87
 -14   1   1  100.77   29.91
 -14   1   1  157.70   38.20
 -14   1   1  141.03   33.12
  13  -1  -1   89.73   12.80
  13  -1  -1   92.02   31.69
  13  -1  -1   95.39   34.85
  13  -1  -1  126.83   32.46
  13  -1  -1  149.53   21.14
  13  -1  -1   12.02   25.29
  13  -1  -1   80.02   22.37
 -13   1   1  149.19   30.13
 -13   1   1  149.67   35.48
  12  -1  -1   -2.20    5.64
  12  -1  -1   14.73   21.71
  12  -1  -1    1.29   10.91
  12  -1  -1  -16.48   10.43
  12  -1  -1  -17.85   20.67
  12  -1  -1   13.26   24.79
  12  -1  -1   -1.61   12.01
  12  -1  -1   19.53   21.52
 -12   1   1   -3.84   18.82
 -12   1   1  -40.93   15.35
  11  -1  -1   38.63   21.25
  11  -1  -1   45.22   23.56
  11  -1  -1   19.77   13.80
  11  -1  -1   20.74   13.61
  11  -1  -1   37.90    8.02
  11  -1  -1   20.43   18.30
  11  -1  -1   46.61   12.84
  11  -1  -1   70.43   24.43
 -11   1   1   39.94   19.15
 -11   1   1   51.55   17.91
  10  -1  -1   32.99   20.65
  10  -1  -1   13.46    9.89
  10  -1  -1   24.42   13.24
  10  -1  -1   31.37   17.87
  10  -1  -1   14.78   12.21
  10  -1  -1   28.43   20.42
  10  -1  -1   36.93   15.93
  10  -1  -1    8.67   15.89
 -10   1   1   35.65   16.34
 -10   1   1   19.32   16.45
 -10   1   1   13.60   15.77
   9  -1  -1  288.89   42.31
   9  -1  -1  354.60   46.60
   9  -1  -1  351.26   42.44
   9  -1  -1  277.96   40.19
   9  -1  -1  351.09   47.37
   9  -1  -1  287.58   45.59
   9  -1  -1  282.15   42.99
   9  -1  -1  359.82   36.36
  -9   1   1  338.87   45.86
  -9   1   1  312.99   41.41
  -9   1   1  277.93   42.04
   8  -1  -1  121.69   23.80
   8  -1  -1  119.90   21.99
   8  -1  -1  120.65   24.07
   8  -1  -1  167.89   19.14
   8  -1  -1  143.37   26.90
   8  -1  -1  160.29   24.42
  -8   1   1  117.51   21.69
  -8   1   1  107.52   22.19
  -8   1   1   99.15   22.85
   7  -1  -1   35.66   13.61
   7  -1  -1   49.78   12.67
   7  -1  -1   49.62   13.44
   7  -1  -1   18.13   11.97
   7  -1  -1   40.03    8.34
   7  -1  -1   14.71    7.77
  -7   1   1   54.49   12.93
  -7   1   1   25.90   11.16
  -7   1   1   33.02   12.52
  -7   1   1   24.47   12.86
   6  -1  -1  164.34   26.94
   6  -1  -1  177.22   25.15
   6  -1  -1  172.40   23.29
   6  -1  -1  196.04   23.69
   6  -1  -1  118.64   17.88
   6  -1  -1  120.39   22.74
  -6   1   1  158.17   23.36
  -6   1   1  179.11   23.03
  -6   1   1  185.45   25.85
  -6   1   1  143.87   25.61
  -6   1   1  151.22   24.04
   5  -1  -1  516.52   55.36
   5  -1  -1  456.65   55.72
   5  -1  -1  514.48   57.93
   5  -1  -1  488.10   54.97
   5  -1  -1  529.10   55.34
   5  -1  -1  522.41   56.56
   5  -1  -1  507.11   52.70
  -5   1   1  543.32   56.97
  -5   1   1  513.32   56.14
  -5   1   1  472.35   55.23
  -5   1   1  509.45   54.94
  -5   1   1  515.73   58.27
   4  -1  -1  349.15   38.09
   4  -1  -1  381.25   38.63
   4  -1  -1  312.24   36.02
   4  -1  -1  366.94   40.74
   4  -1  -1  310.76   38.83
   4  -1  -1  336.39   38.28
   4  -1  -1  335.39   39.02
  -4   1   1  344.17   40.68
  -4   1   1  357.91   38.29
  -4   1   1  387.54   38.80
  -4   1   1  336.62   37.94
  -4   1   1  346.97   38.92
   3  -1  -1  648.33   66.76
   3  -1  -1  575.75   66.11
   3  -1  -1  582.15   67.28
   3  -1  -1  652.07   65.59
   3  -1  -1  599.87   65.78
   3  -1  -1  632.84   65.89
  -3   1   1  646.38   66.03
  -3   1   1  649.21   65.91
  -3   1   1  652.34   65.55
  -3   1   1  603.38   67.57
  -3   1   1  659.78   66.92
  -3   1   1  631.65   66.28
   2  -1  -1    2.30    3.01
   2  -1  -1    2.72    3.75
   2  -1  -1    4.44    1.28
   2  -1  -1    1.01    3.20
   2  -1  -1   -0.92    3.41
   2  -1  -1    2.22    3.04
   2  -1  -1    7.19    4.72
  -2   1   1    6.63    3.58
  -2   1   1    2.48    3.24
  -2   1   1    6.27    4.59
  -2   1   1    6.20    3.27
  -2   1   1    6.85    3.51
  -2   1   1    4.75    3.53
  -2   1   1    3.58    1.25
   1  -1  -1  127.03   14.73
   1  -1  -1  128.75   14.95
   1  -1  -1  133.85   15.12
   1  -1  -1  156.32   16.03
   1  -1  -1  122.62   15.09
   1  -1  -1  131.17   15.07
  -1   1   1  129.60   15.11
  -1   1   1  143.13   15.05
  -1   1   1  130.09   14.73
  -1   1   1  123.43   13.82
  -1   1   1  142.43   15.24
  -1   1   1  127.40   15.13
  -1   1   1  136.83   15.67
   0  -1  -1   69.44    9.62
   0  -1  -1  101.06   10.04
   0  -1  -1   69.27    9.64
   0  -1  -1   79.70    8.67
   0  -1  -1   82.92    9.29
   0  -1  -1   66.21    8.87
   0  -1  -1   77.33    9.23
   0   1   1   75.62    9.55
   0   1   1   66.99    9.40
   0   1   1   68.64    8.97
   0   1   1   76.85    9.25
   0   1   1   70.64    9.06
   0   1   1   74.48    8.63
   0   1   1   61.18    9.75
  -1  -1  -1 4315.97  427.66
   1   1   1 4144.19  427.73
  -2  -1  -1   81.36   11.88
  -2  -1  -1   95.54   11.31
  -2  -1  -1   85.51   10.54
  -2  -1  -1   91.86   12.10
  -2  -1  -1  105.20   11.77
  -2  -1  -1  102.81   11.53
   2   1   1   89.47   11.45
   2   1   1   91.43   11.28
   2   1   1   92.33   12.87
   2   1   1   88.11   11.86
   2   1   1   98.17   11.38
  -3  -1  -1    7.38    3.67
  -3  -1  -1    3.98    4.49
  -3  -1  -1   18.14    6.03
  -3  -1  -1   12.20    4.09
  -3  -1  -1   19.26    5.57
  -3  -1  -1    8.36    4.46
   3   1   1   12.78    2.65
   3   1   1   15.70    5.47
   3   1   1   13.08    3.96
   3   1   1   13.19    2.57
   3   1   1   12.31    5.42
   3   1   1   10.65    3.82
  -4  -1  -1 1763.12  170.64
  -4  -1  -1 1625.51  168.57
  -4  -1  -1 1665.13  171.29
  -4  -1  -1 1595.82  169.86
  -4  -1  -1 1658.72  170.48
   4   1   1 1658.79  170.31
   4   1   1 1659.85  170.46
   4   1   1 1667.77  171.09
   5   1   1 2949.85  326.31
   5   1   1 3277.46  325.88
   5   1   1 3382.07  326.13
  -6  -1  -1   14.85    6.09
  -6  -1  -1    0.80    8.04
  -6  -1  -1   18.88    9.71
  -6  -1  -1   11.29    7.70
   6   1   1    4.91    8.14
   6   1   1   19.17    8.36
   6   1   1    7.61    5.82
   6   1   1    8.96    6.04
   6   1   1   21.13   10.10
   6   1   1   13.78    5.93
  -7  -1  -1  155.11   20.74
  -7  -1  -1  194.16   26.83
  -7  -1  -1  183.45   27.70
  -7  -1  -1  199.76   27.19
   7   1   1  221.22   29.36
   7   1   1  130.48   23.42
   7   1   1  184.34   28.69
   7   1   1  170.99   22.81
   7   1   1  179.56   21.40
   7   1   1  165.74   24.90
  -8  -1  -1  128.32   17.67
  -8  -1  -1  109.96   20.88
  -8  -1  -1  113.14   22.96
  -8  -1  -1  110.49   21.78
   8   1   1  128.86   22.08
   8   1   1  115.20   17.24
   8   1   1  101.30   18.10
   8   1   1  131.60   25.39
   8   1   1  120.06   20.77
   8   1   1  128.81   23.92
  -9  -1  -1 1818.53  185.51
  -9  -1  -1 1675.86  184.41
  -9  -1  -1 1745.79  181.64
  -9  -1  -1 1822.67  186.72
  -9  -1  -1 1837.82  186.38
   9   1   1 1744.98  184.70
   9   1   1 1665.94  187.36
   9   1   1 1650.81  185.37
   9   1   1 1884.62  181.68
   9   1   1 1769.75  186.53
   9   1   1 1850.21  183.44
 -10  -1  -1   29.61   17.15
 -10  -1  -1   25.77   17.86
 -10  -1  -1   68.54   18.61
 -10  -1  -1   58.10   19.81
  10   1   1   42.87   16.32
  10   1   1   32.46   23.86
  10   1   1   62.15   18.10
  10   1   1   55.74   13.09
  10   1   1   55.19   18.28
  10   1   1   48.32   20.03
  10   1   1   52.63   19.66
  10   1   1   44.82   15.97
 -11  -1  -1  120.27   26.24
 -11  -1  -1  120.56   27.62
 -11  -1  -1  138.66   25.93
 -11  -1  -1   99.09   25.19
  11   1   1   80.00   21.37
  11   1   1  106.70   22.83
  11   1   1  100.18   27.64
  11   1   1   84.97   22.67
  11   1   1  151.55   38.71
  11   1   1  102.27   27.65
  11   1   1   88.12   23.88
  11   1   1  106.49   18.81
 -12  -1  -1  113.82   26.26
 -12  -1  -1  103.97   26.93
 -12  -1  -1   93.07   27.86
 -12  -1  -1  132.48   27.44
  12   1   1  140.76   31.94
  12   1   1   64.36   17.57
  12   1   1   71.32   27.56
  12   1   1   91.23   25.15
  12   1   1   69.68   31.42
  12   1   1  104.33   22.90
  12   1   1   99.53   18.65
  12   1   1   65.08   23.12
 -13  -1  -1  519.01   64.17
 -13  -1  -1  517.05   66.61
 -13  -1  -1  535.30   63.25
  13   1   1  532.58   70.94
  13   1   1  419.58   61.02
  13   1   1  452.25   70.28
  13   1   1  427.88   60.52
 -14  -1  -1   13.55   20.89
 -14  -1  -1   16.96   20.93
 -14  -1  -1  -12.22   22.08
  14   1   1  -22.11   33.75
  14   1   1   13.75   26.44
  14   1   1   26.00   14.30
  14   1   1  -30.86   30.88
  14   1   1    0.25    2.33
 -15  -1  -1  200.98   42.90
 -15  -1  -1  172.59   38.49
 -15  -1  -1  157.98   35.12
  15   1   1  138.83   43.74
  15   1   1  158.45   40.65
  15   1   1   86.10   20.54
 -16  -1  -1   21.17   28.73
 -16  -1  -1   29.63   28.21
 -16  -1  -1    7.45   23.95
  16   1   1    1.41    2.00
  16   1   1   -4.94   30.77
 -17  -1  -1   50.30   30.08
 -17  -1  -1   65.10   32.80
  17  -2  -1  -16.23   33.08
  17  -2  -1    5.35   66.56
 -17   2   1  -16.98   24.50
 -17   2   1  -43.02   24.82
  16  -2  -1   -7.11   44.02
  16  -2  -1   23.68   32.75
  16  -2  -1    6.25   50.24
 -16   2   1   20.86   24.89
 -16   2   1    4.25   26.78
  15  -2  -1   99.94   47.05
  15  -2  -1   70.59   19.23
  15  -2  -1   27.24   41.40
  15  -2  -1  146.24   40.38
  15  -2  -1   80.54   39.23
 -15   2   1  107.62   30.41
 -15   2   1   74.30   31.10
 -15   2   1  113.54   33.48
  14  -2  -1  265.98   58.07
  14  -2  -1  333.50   41.03
  14  -2  -1  420.85   61.76
  14  -2  -1  324.73   55.27
 -14   2   1  292.93   52.59
 -14   2   1  313.43   50.05
 -14   2   1  343.11   56.60
  13  -2  -1    8.97   24.72
  13  -2  -1   -0.18    4.52
  13  -2  -1   35.59   30.51
  13  -2  -1   -2.59    0.79
  13  -2  -1  -10.77   11.21
  13  -2  -1   24.07   27.23
  13  -2  -1   -0.05   29.58
  13  -2  -1    1.29   18.71
  13  -2  -1   -0.68    2.04
 -13   2   1   -2.17   19.07
  12  -2  -1    0.54   10.24
  12  -2  -1   30.18   22.02
  12  -2  -1   -3.93   21.62
  12  -2  -1   -0.27   13.29
  12  -2  -1   -8.14    9.96
  12  -2  -1   -9.90   23.13
  12  -2  -1   42.50   24.19
 -12   2   1  -10.08   19.08
 -12   2   1  -11.81   17.44
  11  -2  -1  153.76   34.15
  11  -2  -1  168.51   33.94
  11  -2  -1  195.41   38.15
  11  -2  -1   98.77   25.32
  11  -2  -1  129.74   28.91
  11  -2  -1  138.51   31.16
  11  -2  -1  132.72   19.63
 -11   2   1   66.59   24.56
 -11   2   1   74.04   23.82
 -11   2   1  127.48   30.57
  10  -2  -1 1253.68  131.95
  10  -2  -1 1264.65  136.39
  10  -2  -1 1151.49  131.63
  10  -2  -1 1221.16  133.41
  10  -2  -1 1049.54  129.41
  10  -2  -1 1239.15  129.74
  10  -2  -1 1128.27  128.82
  10  -2  -1 1258.70  123.73
 -10   2   1 1206.71  131.05
 -10   2   1 1130.29  128.87
 -10   2   1 1237.33  129.98
   9  -2  -1  147.01   26.69
   9  -2  -1  182.36   33.97
   9  -2  -1  146.23   20.67
   9  -2  -1  165.14   30.22
   9  -2  -1  133.51   26.94
   9  -2  -1  245.50   38.84
   9  -2  -1  164.62   30.70
  -9   2   1  178.32   31.72
  -9   2   1  118.59   25.31
  -9   2   1  159.74   27.70
   8  -2  -1   19.00   13.58
   8  -2  -1   -2.70    6.24
   8  -2  -1   12.14   11.23
   8  -2  -1   -2.82   12.08
   8  -2  -1  -12.24    9.34
   8  -2  -1   -6.39    5.58
  -8   2   1    1.78   10.91
  -8   2   1   -2.64   12.09
  -8   2   1    8.25   10.86
  -8   2   1    3.79    1.96
   7  -2  -1   67.05   17.34
   7  -2  -1   54.40    9.80
   7  -2  -1   56.39   19.48
   7  -2  -1   68.67   15.58
   7  -2  -1   72.83   15.11
   7  -2  -1   55.86   16.66
  -7   2   1   54.40   14.92
  -7   2   1   88.30   17.91
  -7   2   1   58.03   13.93
  -7   2   1   49.38    7.16
  -7   2   1   61.23   15.83
  -7   2   1   79.34   22.26
   6  -2  -1 1037.70   99.88
   6  -2  -1  857.61   94.72
   6  -2  -1  916.31   94.55
   6  -2  -1  893.31   98.69
   6  -2  -1  873.52   94.77
   6  -2  -1  847.52   95.83
  -6   2   1  868.20   94.33
  -6   2   1  849.70   95.59
  -6   2   1  942.55   99.35
  -6   2   1  864.64   96.52
  -6   2   1  891.07   95.20
   5  -2  -1  175.56   28.73
   5  -2  -1  199.81   24.12
   5  -2  -1  181.84   23.69
   5  -2  -1  170.55   20.07
   5  -2  -1  214.04   25.82
   5  -2  -1  322.75   34.00
   5  -2  -1  189.19   24.04
  -5   2   1  179.47   23.56
  -5   2   1  112.68   22.41
  -5   2   1  188.49   26.82
  -5   2   1  200.96   26.72
  -5   2   1  201.16   26.78
   4  -2  -1   26.21    7.43
   4  -2  -1   16.48    7.64
   4  -2  -1   26.50    4.22
   4  -2  -1   29.39   10.74
   4  -2  -1   43.88    9.36
   4  -2  -1   51.06   12.92
   4  -2  -1   15.15    7.50
  -4   2   1   19.37    7.32
  -4   2   1   12.11    9.70
  -4   2   1   43.45   11.48
  -4   2   1   24.41    9.43
  -4   2   1   21.11    8.08
   3  -2  -1  958.95   98.28
   3  -2  -1  921.34   97.32
   3  -2  -1  961.62   99.37
   3  -2  -1  909.08   96.83
   3  -2  -1  941.87   97.33
   3  -2  -1  949.74   97.91
  -3   2   1  971.63   99.76
  -3   2   1  900.17   97.61
  -3   2   1  901.08   97.25
  -3   2   1  958.25   96.90
   2  -2  -1  294.19   31.73
   2  -2  -1  294.80   31.10
   2  -2  -1  271.52   29.37
   2  -2  -1  308.52   31.35
   2  -2  -1  270.31   32.36
   2  -2  -1  290.28   31.73
   2  -2  -1  257.16   31.02
  -2   2   1  285.98   31.52
  -2   2   1  278.95   29.40
  -2   2   1  280.06   32.67
  -2   2   1  294.67   31.32
  -2   2   1  309.72   32.01
  -2   2   1  268.61   30.81
   1  -2  -1  444.24   48.74
   1  -2  -1  489.78   48.25
   1  -2  -1  452.88   48.58
   1  -2  -1  490.51   49.08
   1  -2  -1  514.99   48.98
   1  -2  -1  455.24   47.60
   1  -2  -1  454.67   48.88
   1  -2  -1  474.97   49.66
  -1   2   1  443.67   47.61
  -1   2   1  435.11   48.49
  -1   2   1  470.40   49.05
  -1   2   1  440.01   48.71
  -1   2   1  466.03   49.63
  -1   2   1  476.33   48.83
  -1   2   1  459.29   48.27
   0  -2  -1  919.63   92.27
   0  -2  -1  850.99   92.87
   0  -2  -1  869.31   91.91
   0  -2  -1  912.55   92.63
   0   2   1  883.31   92.90
   0   2   1  905.34   92.22
   0   2   1  938.88   91.94
  -1  -2  -1   54.54   10.19
  -1  -2  -1   67.89    8.65
  -1  -2  -1   90.55   12.09
  -1  -2  -1   75.13   12.44
   1   2   1   74.73    8.88
   1   2   1   57.75    9.68
   1   2   1   50.67    9.85
   1   2   1   56.66    9.93
   1   2   1   58.29   12.14
   1   2   1   71.57    8.51
  -2  -2  -1   95.29   12.40
  -2  -2  -1   83.66   13.04
  -2  -2  -1  100.19   12.52
  -2  -2  -1   94.07   11.20
  -2  -2  -1   93.39   11.66
  -2  -2  -1   86.67   12.04
   2   2   1  118.07   12.51
   2   2   1   97.76   11.78
   2   2   1   83.65   13.40
   2   2   1   95.25   13.18
   2   2   1   82.58   11.58
   2   2   1   95.42   10.99
  -3  -2  -1  160.63   18.07
  -3  -2  -1  164.83   19.36
  -3  -2  -1  166.14   18.78
  -3  -2  -1  140.61   18.67
  -3  -2  -1  169.65   19.60
  -3  -2  -1  169.18   19.44
   3   2   1  159.96   19.37
   3   2   1  149.00   18.48
   3   2   1  143.91   19.38
   3   2   1  154.61   18.01
   3   2   1  183.58   19.98
   3   2   1  172.53   18.85
   3   2   1  157.24   17.42
  -4  -2  -1 3844.19  387.00
   4   2   1 3774.01  386.75
  -5  -2  -1   80.43   13.94
  -5  -2  -1   59.07   12.01
  -5  -2  -1  105.22   15.23
  -5  -2  -1   92.02   13.87
  -5  -2  -1   71.93   12.34
  -5  -2  -1   74.22   11.28
   5   2   1   74.19    9.23
   5   2   1   94.57   14.64
   5   2   1   43.10    9.43
   5   2   1   77.49   14.21
   5   2   1   79.16   13.61
   5   2   1   66.01   11.91
   5   2   1   94.34   12.30
  -6  -2  -1  206.10   25.69
  -6  -2  -1  179.98   24.17
  -6  -2  -1  182.91   22.06
  -6  -2  -1  198.52   25.24
   6   2   1  179.48   23.70
   6   2   1  189.89   23.77
   6   2   1  230.53   28.61
   6   2   1  163.40   22.24
   6   2   1  188.34   25.54
   6   2   1  169.91   20.03
   6   2   1  214.82   22.59
  -7  -2  -1  207.81   25.92
  -7  -2  -1  236.06   29.22
  -7  -2  -1  231.31   31.44
  -7  -2  -1  217.93   31.09
   7   2   1  257.51   31.07
   7   2   1  231.94   23.52
   7   2   1  221.67   26.19
   7   2   1  220.96   30.52
   7   2   1  245.72   32.54
   7   2   1  241.19   28.47
   7   2   1  170.78   26.68
   7   2   1  204.20   27.95
   7   2   1  203.07   29.02
  -8  -2  -1 3666.02  368.58
  -8  -2  -1 3721.08  365.27
   8   2   1 3683.65  367.28
   8   2   1 3619.83  368.24
   8   2   1 3752.15  369.66
   8   2   1 3547.17  371.31
   8   2   1 3791.85  368.86
   8   2   1 3246.28  365.17
   8   2   1 3411.73  369.25
  -9  -2  -1  162.18   26.02
  -9  -2  -1  166.15   27.15
  -9  -2  -1  163.37   28.17
   9   2   1  122.37   22.50
   9   2   1  152.83   27.99
   9   2   1  172.62   32.26
   9   2   1  159.48   27.11
   9   2   1  177.43   23.10
   9   2   1  174.32   30.19
   9   2   1  141.28   25.91
   9   2   1  135.55   24.58
 -10  -2  -1   42.17   18.58
 -10  -2  -1   95.25   22.70
 -10  -2  -1   89.62   20.51
  10   2   1   38.54   19.93
  10   2   1   17.60   14.08
  10   2   1   61.39   17.28
  10   2   1   67.91   18.26
  10   2   1   87.09   15.48
  10   2   1   48.39   21.11
  10   2   1  122.42   25.92
  10   2   1   60.95   18.14
 -11  -2  -1   -2.72   15.36
 -11  -2  -1  -14.92   15.80
 -11  -2  -1    8.60   14.37
 -11  -2  -1   11.72   15.32
  11   2   1   -1.53   13.20
  11   2   1  -11.55   10.92
  11   2   1    8.14   12.45
  11   2   1   -2.04   20.86
  11   2   1    7.40   19.66
  11   2   1    2.40    9.58
  11   2   1    9.48   18.17
  11   2   1   -8.03   11.82
  11   2   1    1.09   10.98
 -12  -2  -1  764.20   82.92
 -12  -2  -1  680.43   83.28
 -12  -2  -1  706.91   80.11
 -12  -2  -1  671.87   80.05
  12   2   1  796.29   84.42
  12   2   1  511.88   74.60
  12   2   1  669.16   86.67
  12   2   1  661.75   73.86
  12   2   1  771.48   74.56
  12   2   1  622.75   80.64
  12   2   1  770.05   84.76
  12   2   1  603.06   78.06
 -13  -2  -1   55.68   23.34
 -13  -2  -1   75.69   26.37
 -13  -2  -1   32.56   21.00
  13   2   1   43.03   17.49
  13   2   1   48.13   25.49
  13   2   1   34.37   15.46
  13   2   1   49.14   28.39
  13   2   1    2.71   25.83
 -14  -2  -1   -9.26   19.25
 -14  -2  -1  -11.45   20.63
 -14  -2  -1   29.76   25.24
  14   2   1   -0.01    2.11
  14   2   1    4.42   26.29
  14   2   1   21.44    4.13
  14   2   1   11.21   14.89
  14   2   1  -17.21   30.21
  14   2   1   26.12   31.48
 -15  -2  -1   37.65   25.91
 -15  -2  -1  -28.65   22.70
 -15  -2  -1    1.26   22.69
  15   2   1   19.84   36.43
  15   2   1   13.47    4.29
  15   2   1  -11.34   14.53
  15   2   1   47.22   40.92
  15   2   1    0.16    3.97
  15   2   1   19.17   28.94
 -16  -2  -1  -35.74   21.07
 -16  -2  -1   14.71   25.50
 -16  -2  -1  -16.34   24.24
  16   2   1  -18.16    7.54
  16   2   1  -38.80   46.09
  16   2   1    0.53    2.12
 -17  -2  -1   -5.86   26.04
 -17  -2  -1   -1.78   23.43
  17   2   1   -1.81    2.24
  17   2   1  -41.93   61.20
  17  -3  -1  -12.20   66.99
  17  -3  -1   -4.71   34.51
 -17   3   1   58.19   30.67
 -17   3   1   61.15   35.90
  16  -3  -1  -14.27   47.10
  16  -3  -1   58.22   56.31
  16  -3  -1  -11.38   32.59
 -16   3   1  -11.02   21.91
 -16   3   1    5.65   27.96
  15  -3  -1  -19.18   13.15
  15  -3  -1    1.44   29.53
  15  -3  -1   24.71   43.61
  15  -3  -1   17.85   41.01
  15  -3  -1    1.19    3.25
 -15   3   1   -3.79   20.85
 -15   3   1    2.86   23.42
  14  -3  -1    9.09   33.78
  14  -3  -1   10.52   16.40
  14  -3  -1  -51.29   29.09
  14  -3  -1  -13.25   30.00
  14  -3  -1   -7.92   25.60
  14  -3  -1   -1.12    2.51
  14  -3  -1    3.17   12.69
 -14   3   1   11.02   23.50
 -14   3   1    9.70   19.54
  13  -3  -1  307.09   52.42
  13  -3  -1  316.55   53.90
  13  -3  -1  322.26   39.68
  13  -3  -1  349.62   62.63
  13  -3  -1  388.75   57.73
 -13   3   1  309.09   54.55
  12  -3  -1   12.68   10.69
  12  -3  -1    0.46   23.30
  12  -3  -1    4.74   22.28
  12  -3  -1    3.99   23.90
  12  -3  -1   13.11    5.49
  12  -3  -1   22.66   17.00
  12  -3  -1    9.00   12.97
  12  -3  -1  -15.69   23.73
 -12   3   1   34.95   21.73
 -12   3   1    7.39   20.40
  11  -3  -1   66.04   21.87
  11  -3  -1  128.73   31.66
  11  -3  -1   70.37   13.99
  11  -3  -1   74.26   21.74
  11  -3  -1   51.67    9.54
  11  -3  -1   86.92   30.18
  11  -3  -1   67.78   21.42
  11  -3  -1   64.14   26.32
  11  -3  -1  110.70   26.43
 -11   3   1   50.78   21.17
 -11   3   1  118.30   25.93
 -11   3   1   58.31   24.54
  10  -3  -1   65.78   18.65
  10  -3  -1   77.36   21.00
  10  -3  -1   74.19   26.23
  10  -3  -1   58.60   20.68
  10  -3  -1   68.64    9.70
  10  -3  -1   44.83   20.35
  10  -3  -1   53.10   12.14
  10  -3  -1   60.65   19.03
  10  -3  -1   65.45   24.55
 -10   3   1   76.68   23.04
 -10   3   1   62.52   19.28
 -10   3   1   57.21   19.96
   9  -3  -1  409.89   43.83
   9  -3  -1  420.59   57.32
   9  -3  -1  423.00   45.26
   9  -3  -1  403.74   52.70
   9  -3  -1  391.95   51.65
   9  -3  -1  512.06   56.30
   9  -3  -1  395.39   53.29
  -9   3   1  467.78   53.42
  -9   3   1  411.10   53.94
  -9   3   1  411.28   42.71
  -9   3   1  427.37   52.04
   8  -3  -1   41.37   15.27
   8  -3  -1   53.04    8.50
   8  -3  -1   85.51   17.63
   8  -3  -1  105.64   26.54
   8  -3  -1   66.15   18.56
   8  -3  -1   55.58   10.14
   8  -3  -1   43.29   19.68
   8  -3  -1   47.73   15.17
  -8   3   1   58.00    7.64
  -8   3   1   40.84   15.44
  -8   3   1   62.49   18.87
  -8   3   1   69.78   21.44
  -8   3   1   60.84   18.44
   7  -3  -1  157.77   24.53
   7  -3  -1  130.06   22.94
   7  -3  -1  120.89   16.17
   7  -3  -1  113.07   15.18
   7  -3  -1  137.54   27.54
   7  -3  -1  141.31   22.31
   7  -3  -1  172.83   27.22
   7  -3  -1  126.44   22.45
  -7   3   1  144.61   25.33
  -7   3   1  141.87   21.70
  -7   3   1  121.27   22.63
  -7   3   1  132.82   15.06
  -7   3   1  163.99   25.32
  -7   3   1  176.58   29.57
   6  -3  -1  579.19   62.63
   6  -3  -1  568.88   68.19
   6  -3  -1  543.94   67.94
   6  -3  -1  547.91   66.60
   6  -3  -1  564.15   69.91
   6  -3  -1  632.95   62.40
   6  -3  -1  660.42   67.58
   6  -3  -1  626.14   66.81
  -6   3   1  624.25   62.38
  -6   3   1  610.09   71.39
  -6   3   1  587.01   68.66
  -6   3   1  643.70   68.39
  -6   3   1  589.64   67.28
  -6   3   1  684.48   66.89
   5  -3  -1  306.53   34.43
   5  -3  -1  248.11   32.57
   5  -3  -1  286.38   32.32
   5  -3  -1  205.70   27.67
   5  -3  -1  270.76   28.05
   5  -3  -1  273.67   32.27
   5  -3  -1  318.05   36.21
   5  -3  -1  271.98   33.31
  -5   3   1  271.69   28.11
  -5   3   1  247.28   31.74
  -5   3   1  265.84   32.96
  -5   3   1  318.71   33.44
  -5   3   1  275.01   33.48
  -5   3   1  250.59   35.01
   4  -3  -1   37.62    6.15
   4  -3  -1   59.04   11.55
   4  -3  -1   37.04    9.51
   4  -3  -1   60.38   12.98
   4  -3  -1   29.64   10.03
   4  -3  -1   33.42    9.52
   4  -3  -1   50.76   12.31
  -4   3   1   50.55   13.31
  -4   3   1   42.23   10.56
  -4   3   1   39.75   10.52
  -4   3   1   17.50    8.72
  -4   3   1   35.87    9.12
   3  -3  -1   66.63   11.87
   3  -3  -1   66.65    8.70
   3  -3  -1   46.56   10.44
   3  -3  -1   77.96   14.62
   3  -3  -1   56.82   12.86
   3  -3  -1   86.49   12.29
   3  -3  -1   68.26   12.16
  -3   3   1   70.62   11.18
  -3   3   1   64.72   12.87
  -3   3   1   51.56   13.55
  -3   3   1   57.62    8.74
  -3   3   1   68.05   12.39
  -3   3   1  121.86   18.67
   2  -3  -1  528.85   56.06
   2  -3  -1  485.66   54.09
   2  -3  -1  519.95   54.33
   2  -3  -1  534.72   54.87
   2  -3  -1  492.54   54.45
   2  -3  -1  535.21   52.59
  -2   3   1  464.21   53.98
  -2   3   1  506.42   54.51
  -2   3   1  552.55   52.72
  -2   3   1  541.91   56.48
  -2   3   1  531.13   53.09
  -2   3   1  397.82   54.23
  -2   3   1  507.41   54.24
   1  -3  -1  477.39   48.01
   1  -3  -1  465.20   47.99
   1  -3  -1  451.18   47.14
   1  -3  -1  413.70   48.40
   1  -3  -1  429.39   47.40
   1  -3  -1  448.04   46.52
   1  -3  -1  483.15   48.40
  -1   3   1  454.84   46.63
  -1   3   1  456.54   47.74
  -1   3   1  435.92   48.02
  -1   3   1  411.21   48.54
  -1   3   1  438.10   47.91
  -1   3   1  459.86   47.51
   0  -3  -1   48.78    8.69
   0  -3  -1   31.62    8.41
   0  -3  -1   54.76    7.91
   0  -3  -1   53.55    8.65
   0  -3  -1   49.17    8.08
   0  -3  -1   36.05    6.84
   0  -3  -1   49.14    7.94
   0   3   1   44.03    7.33
   0   3   1   42.89    7.11
   0   3   1   52.01   10.02
   0   3   1   40.91    8.33
   0   3   1   43.28    7.35
   0   3   1   50.15    8.43
   0   3   1   23.12    6.28
   0   3   1   43.05    7.09
  -1  -3  -1  268.08   40.25
  -1  -3  -1  347.39   37.22
  -1  -3  -1  366.48   37.81
  -1  -3  -1  377.89   40.24
  -1  -3  -1  340.86   38.54
  -1  -3  -1  410.86   39.30
  -1  -3  -1  332.21   38.97
  -1  -3  -1  338.38   37.78
   1   3   1  342.50   37.75
   1   3   1  396.53   38.48
   1   3   1  404.32   38.06
   1   3   1  349.42   37.47
   1   3   1  384.36   38.01
   1   3   1  378.90   39.11
   1   3   1  291.70   38.57
  -2  -3  -1  260.02   25.27
  -2  -3  -1  196.60   24.78
  -2  -3  -1  214.46   23.04
  -2  -3  -1  214.26   23.86
  -2  -3  -1  169.56   24.43
  -2  -3  -1  226.37   23.99
   2   3   1  214.35   23.74
   2   3   1  197.81   29.38
   2   3   1  168.34   24.33
   2   3   1  224.88   23.07
   2   3   1  180.55   25.99
   2   3   1  219.54   23.56
   2   3   1  218.87   23.92
  -3  -3  -1  281.23   29.68
  -3  -3  -1  255.21   28.40
  -3  -3  -1  276.93   29.59
  -3  -3  -1  273.38   29.72
  -3  -3  -1  253.61   29.23
  -3  -3  -1  277.10   28.87
   3   3   1  250.23   29.48
   3   3   1  260.33   30.38
   3   3   1  269.09   29.12
   3   3   1  248.89   28.38
   3   3   1  271.44   29.46
   3   3   1  249.88   28.39
   3   3   1  279.43   28.15
   3   3   1  196.60   29.71
  -4  -3  -1    3.31    5.14
  -4  -3  -1    1.68    5.00
  -4  -3  -1    4.43    4.61
  -4  -3  -1    2.65    1.49
  -4  -3  -1    1.73    6.25
  -4  -3  -1   -0.66    4.71
  -4  -3  -1    0.84    3.41
   4   3   1   -1.37    4.53
   4   3   1    3.91    6.66
   4   3   1    0.33    3.86
   4   3   1    1.05    3.38
   4   3   1    5.85    5.41
   4   3   1    1.04    5.49
  -5  -3  -1 3737.83  377.75
   5   3   1 3681.96  377.47
  -6  -3  -1  821.58   86.78
  -6  -3  -1  759.19   84.76
  -6  -3  -1  822.72   86.29
  -6  -3  -1  862.42   87.29
   6   3   1  781.87   83.33
   6   3   1  846.80   87.25
   6   3   1  836.97   84.90
   6   3   1  830.50   87.42
   6   3   1  784.56   85.43
   6   3   1  862.90   85.40
   6   3   1  763.90   86.00
  -7  -3  -1   38.80   13.13
  -7  -3  -1   69.58   15.38
  -7  -3  -1   59.04   11.75
  -7  -3  -1   50.99   13.12
   7   3   1   56.16    8.09
   7   3   1   52.60    8.38
   7   3   1   57.92   15.28
   7   3   1   53.09   12.47
   7   3   1   44.83   11.76
   7   3   1   59.24   13.55
   7   3   1   45.52   11.05
   7   3   1   46.49   16.04
   7   3   1   45.80   11.28
   7   3   1   46.83   13.54
  -8  -3  -1  282.80   35.22
  -8  -3  -1  272.30   37.37
  -8  -3  -1  292.25   37.54
  -8  -3  -1  306.17   37.03
   8   3   1  269.76   36.63
   8   3   1  297.78   32.36
   8   3   1  294.44   39.79
   8   3   1  302.49   38.80
   8   3   1  310.11   39.16
   8   3   1  265.35   33.86
   8   3   1  273.88   34.31
   8   3   1  274.92   35.59
   8   3   1  298.40   31.17
   8   3   1  313.00   35.85
  -9  -3  -1 2281.51  231.81
  -9  -3  -1 2279.51  232.24
  -9  -3  -1 2188.91  232.36
   9   3   1 2116.84  230.52
   9   3   1 2317.54  227.64
   9   3   1 2291.72  229.23
   9   3   1 2283.55  232.85
   9   3   1 2164.53  232.96
   9   3   1 2263.76  228.96
   9   3   1 2220.85  233.69
   9   3   1 2270.93  232.05
   9   3   1 2118.57  235.30
 -10  -3  -1  371.90   46.10
 -10  -3  -1  388.68   47.03
 -10  -3  -1  378.36   47.35
  10   3   1  343.95   41.53
  10   3   1  348.00   45.84
  10   3   1  392.93   48.69
  10   3   1  326.38   39.84
  10   3   1  325.81   41.98
  10   3   1  330.47   43.74
  10   3   1  323.76   52.64
  10   3   1  355.11   44.05
  10   3   1  392.47   49.05
 -11  -3  -1  312.52   48.15
 -11  -3  -1  384.20   45.63
 -11  -3  -1  382.39   46.09
  11   3   1  297.02   47.15
  11   3   1  302.42   41.74
  11   3   1  379.62   51.25
  11   3   1  308.69   37.19
  11   3   1  332.98   49.62
  11   3   1  287.31   39.42
  11   3   1  249.92   49.28
  11   3   1  300.75   43.85
  11   3   1  338.04   39.37
 -12  -3  -1  336.73   53.91
 -12  -3  -1  351.97   52.05
 -12  -3  -1  372.18   54.54
 -12  -3  -1  390.29   54.50
  12   3   1  498.15   56.83
  12   3   1  359.25   59.18
  12   3   1  371.30   55.43
  12   3   1  366.54   53.23
  12   3   1  378.88   43.02
  12   3   1  342.01   56.79
  12   3   1  358.35   45.94
 -13  -3  -1  325.94   50.45
 -13  -3  -1  304.86   47.40
 -13  -3  -1  287.30   45.85
  13   3   1  262.83   42.84
  13   3   1  250.27   37.45
  13   3   1  246.79   48.47
  13   3   1  387.39   53.69
 -14  -3  -1   77.47   28.49
 -14  -3  -1   39.74   25.53
 -14  -3  -1  118.32   29.57
  14   3   1  -20.49   30.74
  14   3   1  101.17   33.24
  14   3   1   18.61   31.89
  14   3   1   56.81   18.68
 -15  -3  -1   64.41   28.51
 -15  -3  -1   58.64   30.25
 -15  -3  -1   72.60   28.49
  15   3   1   29.20   43.23
  15   3   1   63.93   19.59
 -16  -3  -1  -21.80   22.48
 -16  -3  -1   11.54   25.95
 -16  -3  -1   13.85   27.15
  16   3   1  -78.12   45.60
  16   3   1  -25.92   10.47
  16   3   1    1.81    2.57
 -17  -3  -1   -5.56   27.31
 -17  -3  -1   35.34   28.06
  17   3   1   58.31   68.21
  17  -4  -1  -28.19   32.45
  17  -4  -1  -37.93   70.73
 -17   4   1   24.46   30.92
 -17   4   1   14.71   25.30
  16  -4  -1   19.80   33.15
  16  -4  -1   -3.29   57.66
  16  -4  -1  -49.60   57.96
 -16   4   1   46.05   30.92
 -16   4   1   51.60   26.08
  15  -4  -1  104.22   48.64
  15  -4  -1  100.71   38.50
  15  -4  -1   57.88   16.35
  15  -4  -1  -14.48   42.18
 -15   4   1   72.18   26.80
 -15   4   1   59.57   30.73
  14  -4  -1  129.11   19.06
  14  -4  -1   85.19   40.39
  14  -4  -1  103.89   37.64
  14  -4  -1  -35.87   36.87
  14  -4  -1   66.59   24.99
 -14   4   1   99.53   26.83
  13  -4  -1   79.74   16.46
  13  -4  -1   67.62   24.61
  13  -4  -1   85.81   37.21
  13  -4  -1  133.41   37.66
  13  -4  -1   67.60   32.07
  13  -4  -1   13.33   32.71
 -13   4   1   80.74   29.80
  12  -4  -1  104.37   26.84
  12  -4  -1  142.53   36.25
  12  -4  -1   92.14   12.93
  12  -4  -1   95.21   29.59
  12  -4  -1  113.52   17.48
  12  -4  -1  105.50   33.78
  12  -4  -1   97.63   23.95
  12  -4  -1   74.07   28.90
 -12   4   1  154.79   34.59
  11  -4  -1   61.06   29.16
  11  -4  -1   48.35    9.02
  11  -4  -1   52.83   19.49
  11  -4  -1   54.73   12.28
  11  -4  -1   63.09   26.30
  11  -4  -1   40.89   22.43
  11  -4  -1   87.78   23.88
  11  -4  -1   54.83   28.13
  11  -4  -1   97.76   27.60
 -11   4   1   24.83   22.52
 -11   4   1   63.79   23.15
 -11   4   1   71.80   22.45
  10  -4  -1   24.11   18.19
  10  -4  -1   24.36   20.96
  10  -4  -1   38.57   22.54
  10  -4  -1   49.90   23.21
  10  -4  -1   42.14    7.74
  10  -4  -1   37.43    9.75
  10  -4  -1   23.76   15.92
  10  -4  -1   33.14   14.71
  10  -4  -1   27.93   17.46
 -10   4   1   10.23   17.38
 -10   4   1   41.28   18.50
 -10   4   1   62.39   22.55
   9  -4  -1   38.86   17.36
   9  -4  -1   41.16    8.27
   9  -4  -1   90.79   25.75
   9  -4  -1   65.27   18.33
   9  -4  -1   46.72    9.97
   9  -4  -1   56.76   20.47
   9  -4  -1   38.14   16.74
   9  -4  -1   81.86   22.29
  -9   4   1   39.37   20.14
  -9   4   1   28.55   16.09
  -9   4   1   46.85   18.94
  -9   4   1   48.25    7.40
   8  -4  -1    7.33    9.21
   8  -4  -1  -12.74   10.60
   8  -4  -1   11.69   12.54
   8  -4  -1    5.68   15.18
   8  -4  -1   12.38   13.80
   8  -4  -1    6.39    4.90
   8  -4  -1    1.33    5.41
   8  -4  -1  -12.83   13.95
  -8   4   1   -1.10    4.23
  -8   4   1   -4.28   17.33
  -8   4   1    0.39   11.26
  -8   4   1   -1.98   13.50
  -8   4   1   -5.27   12.15
   7  -4  -1  184.67   22.46
   7  -4  -1  268.17   43.79
   7  -4  -1  180.39   33.99
   7  -4  -1  196.63   30.83
   7  -4  -1  213.02   22.71
   7  -4  -1  209.41   30.53
   7  -4  -1  154.49   28.26
   7  -4  -1  210.76   32.92
  -7   4   1  247.01   34.51
  -7   4   1  188.63   22.37
  -7   4   1  324.87   45.10
  -7   4   1  216.23   29.66
  -7   4   1  227.63   32.04
  -7   4   1  204.70   38.30
   6  -4  -1   99.17   17.42
   6  -4  -1   92.08   11.67
   6  -4  -1   96.96   18.33
   6  -4  -1  138.23   26.36
   6  -4  -1  100.93   20.05
   6  -4  -1   84.47   11.91
   6  -4  -1   81.69   18.09
   6  -4  -1  118.92   24.65
  -6   4   1   75.19   11.62
  -6   4   1   90.90   22.68
  -6   4   1   74.52   16.33
  -6   4   1   78.38   18.41
  -6   4   1   97.80   20.00
  -6   4   1   71.63   17.53
   5  -4  -1   80.83   16.69
   5  -4  -1  146.81   25.20
   5  -4  -1  118.81   13.96
   5  -4  -1  111.06   20.64
   5  -4  -1  138.41   25.06
   5  -4  -1   88.34   17.90
   5  -4  -1  100.85   17.72
  -5   4   1  103.51   13.62
  -5   4   1  113.96   19.13
  -5   4   1   85.11   18.24
  -5   4   1   94.81   17.13
  -5   4   1   79.75   18.93
  -5   4   1  127.63   24.07
   4  -4  -1  118.17   22.53
   4  -4  -1  110.77   14.45
   4  -4  -1  133.20   21.17
   4  -4  -1  132.35   18.60
   4  -4  -1  102.70   19.03
   4  -4  -1  131.43   19.85
   4  -4  -1  153.69   22.69
  -4   4   1  121.52   20.01
  -4   4   1  145.67   21.45
  -4   4   1  105.88   17.97
  -4   4   1  122.37   14.78
  -4   4   1  103.30   22.01
  -4   4   1  124.19   21.05
   3  -4  -1    6.89    7.00
   3  -4  -1   15.89    4.95
   3  -4  -1   17.67    9.74
   3  -4  -1   10.86    7.49
   3  -4  -1   34.85   10.39
   3  -4  -1   22.26    7.46
   3  -4  -1   24.64    8.54
  -3   4   1   10.28    6.86
  -3   4   1    4.31    4.47
  -3   4   1   13.31    8.24
  -3   4   1    6.85    4.82
  -3   4   1   15.72    5.26
  -3   4   1   17.78    7.71
  -3   4   1   22.32    8.31
   2  -4  -1 1010.32   98.57
   2  -4  -1  974.18   98.73
   2  -4  -1  956.69   98.88
   2  -4  -1  894.53   99.68
   2  -4  -1  945.07   96.46
   2  -4  -1  931.88   98.04
  -2   4   1  886.34   96.83
  -2   4   1  928.46   98.94
  -2   4   1  935.28   96.46
  -2   4   1  957.50   98.34
  -2   4   1  879.18   99.80
  -2   4   1  966.63   96.57
  -2   4   1  958.23   98.39
  -2   4   1  954.31   98.03
   1  -4  -1  409.27   42.88
   1  -4  -1  365.50   42.19
   1  -4  -1  467.32   44.22
   1  -4  -1  416.71   42.94
   1  -4  -1  373.72   41.30
   1  -4  -1  379.30   41.93
   1  -4  -1  395.86   43.72
  -1   4   1  374.90   41.39
  -1   4   1  351.64   43.54
  -1   4   1  396.17   42.59
  -1   4   1  423.19   43.11
  -1   4   1  383.67   41.37
  -1   4   1  420.22   43.83
  -1   4   1  359.88   41.58
  -1   4   1  386.87   42.16
   0  -4  -1  186.07   21.83
   0  -4  -1  227.70   23.42
   0  -4  -1  189.77   21.80
   0  -4  -1  187.03   22.21
   0  -4  -1  193.97   25.03
   0  -4  -1  184.13   21.44
   0  -4  -1  191.62   21.79
   0   4   1  176.81   21.62
   0   4   1  171.71   21.98
   0   4   1  172.80   21.49
   0   4   1  181.64   21.30
   0   4   1  194.31   21.57
   0   4   1  196.78   22.91
   0   4   1  186.45   21.12
   0   4   1  166.40   24.85
  -1  -4  -1 2792.64  272.76
   1   4   1 2556.70  271.30
  -2  -4  -1 2036.61  219.86
   2   4   1 2257.05  219.89
  -3  -4  -1  333.09   36.52
  -3  -4  -1  281.91   36.84
  -3  -4  -1  348.86   36.84
  -3  -4  -1  348.95   36.86
  -3  -4  -1  341.14   35.71
  -3  -4  -1  349.71   35.72
   3   4   1  302.32   37.26
   3   4   1  340.91   36.58
   3   4   1  287.67   38.74
   3   4   1  345.46   35.41
   3   4   1  324.23   35.15
   3   4   1  324.03   36.67
  -4  -4  -1  250.99   26.65
  -4  -4  -1  210.98   27.84
  -4  -4  -1  245.10   27.49
  -4  -4  -1  237.54   26.50
  -4  -4  -1  168.41   26.51
  -4  -4  -1  207.34   25.85
  -4  -4  -1  236.07   27.55
   4   4   1  272.95   26.91
   4   4   1  259.84   29.43
   4   4   1  262.06   27.83
   4   4   1  234.67   27.50
   4   4   1  171.09   34.65
   4   4   1  252.90   25.97
  -5  -4  -1 1877.89  183.14
  -5  -4  -1 1762.34  182.34
  -5  -4  -1 1821.83  183.12
  -5  -4  -1 1787.99  183.79
  -5  -4  -1 1849.25  183.27
  -5  -4  -1 1753.17  183.93
   5   4   1 1756.28  181.37
   5   4   1 1753.25  183.88
   5   4   1 1784.73  182.80
   5   4   1 1781.29  182.07
   5   4   1 1795.34  183.26
   5   4   1 1684.53  183.88
  -6  -4  -1  712.68   80.11
  -6  -4  -1  754.43   79.48
  -6  -4  -1  744.16   80.45
  -6  -4  -1  793.59   79.43
  -6  -4  -1  753.29   78.17
   6   4   1  722.13   78.99
   6   4   1  746.65   78.69
   6   4   1  848.22   78.49
   6   4   1  734.74   78.09
   6   4   1  691.91   79.91
   6   4   1  686.07   79.88
   6   4   1  733.86   76.76
  -7  -4  -1   53.46   11.43
  -7  -4  -1   50.19   12.57
  -7  -4  -1   29.29   11.93
  -7  -4  -1   18.61   12.83
   7   4   1   57.22   12.67
   7   4   1   55.26   11.62
   7   4   1   34.57    8.20
   7   4   1   24.74   11.52
   7   4   1   43.54   13.46
   7   4   1   37.44   12.86
   7   4   1   51.83   11.14
   7   4   1   50.67   15.71
  -8  -4  -1  513.10   53.30
  -8  -4  -1  512.36   54.06
  -8  -4  -1  434.92   53.56
   8   4   1  464.92   51.49
   8   4   1  398.89   51.33
   8   4   1  456.36   50.77
   8   4   1  444.98   51.56
   8   4   1  447.27   48.18
   8   4   1  520.66   56.86
   8   4   1  433.73   52.79
   8   4   1  476.76   54.76
   8   4   1  415.14   53.43
  -9  -4  -1   58.32   16.97
  -9  -4  -1   65.91   18.38
  -9  -4  -1   90.64   19.63
   9   4   1  107.57   23.20
   9   4   1   66.70   15.04
   9   4   1   67.07   15.84
   9   4   1   69.18   16.26
   9   4   1   76.95   19.39
   9   4   1   66.24   16.11
   9   4   1   62.13   20.23
   9   4   1   69.73   16.80
 -10  -4  -1   42.75   16.46
 -10  -4  -1   20.08   16.65
 -10  -4  -1   37.81   17.44
  10   4   1   57.47   15.40
  10   4   1   30.70   14.18
  10   4   1   36.24   19.28
  10   4   1   38.27   15.02
  10   4   1   51.43   14.51
  10   4   1   43.04   17.68
  10   4   1   49.95   20.99
  10   4   1   26.81   12.45
 -11  -4  -1   86.77   22.97
 -11  -4  -1   70.15   20.65
 -11  -4  -1   68.63   22.96
  11   4   1   66.28   18.26
  11   4   1   66.81   17.07
  11   4   1   51.26   15.90
  11   4   1   50.65   17.23
  11   4   1   38.07   21.53
  11   4   1   86.17   26.35
  11   4   1   78.11   27.25
  11   4   1   70.87   18.74
 -12  -4  -1  462.66   56.57
 -12  -4  -1  452.98   55.11
 -12  -4  -1  393.72   54.59
  12   4   1  623.03   68.88
  12   4   1  320.30   57.27
  12   4   1  384.95   54.02
  12   4   1  496.82   64.54
  12   4   1  408.16   50.31
  12   4   1  342.35   50.40
 -13  -4  -1    5.20   20.58
 -13  -4  -1  -12.13   17.13
 -13  -4  -1    8.17   20.79
  13   4   1    5.99    5.87
  13   4   1   -4.67   15.90
  13   4   1   -0.42   25.38
  13   4   1   21.39   26.85
  13   4   1   -4.53   24.54
 -14  -4  -1  -12.58   19.25
 -14  -4  -1   -2.77   19.69
 -14  -4  -1   10.94   20.91
  14   4   1   26.54   30.55
  14   4   1   23.89   18.44
  14   4   1   18.19   33.36
 -15  -4  -1   15.68   25.36
 -15  -4  -1   53.82   26.11
 -15  -4  -1  -14.43   23.66
  15   4   1   56.05   42.30
  15   4   1   40.32   19.40
 -16  -4  -1  177.94   41.49
 -16  -4  -1  207.65   39.67
 -16  -4  -1  174.17   40.06
  16   4   1   97.73   22.14
  16   4   1  -23.01   52.17
  16  -5  -1   53.69   39.00
  16  -5  -1   72.81   55.45
  16  -5  -1 -111.13   62.48
 -16   5   1   16.22   23.69
 -16   5   1   39.17   33.75
  15  -5  -1   -8.41   42.75
  15  -5  -1   27.28   49.16
  15  -5  -1    1.46    3.64
  15  -5  -1   39.90   27.79
  15  -5  -1  -14.33   29.71
 -15   5   1   -7.15   20.11
 -15   5   1    0.67   27.79
  14  -5  -1   16.88   42.75
  14  -5  -1   51.44   43.12
  14  -5  -1  126.75   17.49
  14  -5  -1   40.41   18.21
  14  -5  -1  166.54   41.38
 -14   5   1  109.05   27.75
  13  -5  -1   25.71   36.42
  13  -5  -1   67.60   14.69
  13  -5  -1   66.52   32.60
  13  -5  -1  118.83   41.22
  13  -5  -1   92.69   28.45
  12  -5  -1  -15.07   10.84
  12  -5  -1   31.21   29.92
  12  -5  -1  -27.89   20.69
  12  -5  -1   18.96   25.86
  12  -5  -1    0.19   24.41
  12  -5  -1   -7.01   29.88
  12  -5  -1   -3.29    8.63
  12  -5  -1    1.16    3.85
 -12   5   1   -7.66   20.66
  11  -5  -1   10.14   25.22
  11  -5  -1    5.54    6.20
  11  -5  -1    0.44    8.29
  11  -5  -1    7.05   17.00
  11  -5  -1   -5.61    9.37
  11  -5  -1   -0.05   22.51
  11  -5  -1    6.25   20.38
  11  -5  -1   20.74   17.44
  11  -5  -1   -6.50   20.44
 -11   5   1   27.80   19.78
 -11   5   1   -7.37   16.76
  10  -5  -1  352.59   48.94
  10  -5  -1  437.34   60.55
  10  -5  -1  446.24   57.04
  10  -5  -1  279.20   44.35
  10  -5  -1  321.85   51.80
  10  -5  -1  388.46   50.12
  10  -5  -1  298.31   34.93
  10  -5  -1  315.30   35.56
  10  -5  -1  264.43   51.66
 -10   5   1  303.03   34.07
 -10   5   1  323.83   50.22
 -10   5   1  440.96   53.57
   9  -5  -1   46.08    8.80
   9  -5  -1   31.25   17.70
   9  -5  -1   28.19    8.13
   9  -5  -1   38.91   22.62
   9  -5  -1   27.54   14.29
   9  -5  -1   25.40   17.68
   9  -5  -1   65.87   23.24
   9  -5  -1   36.91   16.27
  -9   5   1   58.28   20.88
  -9   5   1   32.75    7.53
  -9   5   1   45.84   17.13
  -9   5   1   31.56   19.22
   8  -5  -1   11.26   10.24
   8  -5  -1   17.58    6.65
   8  -5  -1   23.77    6.52
   8  -5  -1    4.97   13.34
   8  -5  -1   23.62   17.91
   8  -5  -1   34.67   15.76
   8  -5  -1    8.14   14.65
   8  -5  -1    2.06   12.58
  -8   5   1   29.79   22.67
  -8   5   1   35.90   14.87
  -8   5   1   21.35   15.89
  -8   5   1    7.84   13.75
  -8   5   1   41.77   18.26
  -8   5   1   13.93    6.30
   7  -5  -1   14.16   11.67
   7  -5  -1   -9.22   12.86
   7  -5  -1    0.60   13.21
   7  -5  -1   -9.62   15.74
   7  -5  -1    4.60   11.96
   7  -5  -1    6.65    5.40
   7  -5  -1   12.29   12.21
   7  -5  -1    3.96    4.61
  -7   5   1    6.27    5.84
  -7   5   1   12.23   10.00
  -7   5   1   16.42   14.66
  -7   5   1    5.80   11.21
  -7   5   1   21.97   15.57
  -7   5   1    1.02   11.89
   6  -5  -1  235.19   36.36
   6  -5  -1  152.70   25.39
   6  -5  -1  199.40   28.32
   6  -5  -1  228.77   35.38
   6  -5  -1  132.85   20.04
   6  -5  -1  189.06   28.13
   6  -5  -1  184.13   29.83
  -6   5   1  218.21   30.81
  -6   5   1  239.81   36.33
  -6   5   1  167.28   27.80
  -6   5   1  165.35   25.59
  -6   5   1  176.06   20.65
  -6   5   1  152.13   27.47
   5  -5  -1  141.76   18.91
   5  -5  -1  186.25   25.36
   5  -5  -1  181.17   26.17
   5  -5  -1  138.99   23.58
   5  -5  -1  197.34   28.36
   5  -5  -1  219.64   33.41
   5  -5  -1  138.81   24.74
  -5   5   1  152.98   19.04
  -5   5   1  131.16   27.12
  -5   5   1  180.64   25.79
  -5   5   1  175.01   26.52
  -5   5   1  139.05   24.89
  -5   5   1  178.71   24.57
   4  -5  -1  227.02   30.46
   4  -5  -1  215.81   29.74
   4  -5  -1  282.67   33.80
   4  -5  -1  267.46   30.03
   4  -5  -1  245.99   31.41
   4  -5  -1  227.30   30.99
   4  -5  -1  209.87   26.32
  -4   5   1  229.10   32.87
  -4   5   1  255.42   30.67
  -4   5   1  249.90   30.53
  -4   5   1  254.89   31.35
  -4   5   1  226.69   30.53
  -4   5   1  221.78   26.52
   3  -5  -1  848.31   92.02
   3  -5  -1  875.26   92.99
   3  -5  -1  865.24   89.55
   3  -5  -1  903.94   94.64
   3  -5  -1  897.34   92.03
   3  -5  -1  900.57   92.94
  -3   5   1  840.00   91.74
  -3   5   1  814.79   94.42
  -3   5   1  878.45   92.05
  -3   5   1  871.01   89.99
  -3   5   1  891.84   89.66
  -3   5   1  889.67   93.28
  -3   5   1  828.17   92.11
  -3   5   1  842.15   89.67
   2  -5  -1   76.89   14.52
   2  -5  -1   70.38   15.42
   2  -5  -1   84.35   15.15
   2  -5  -1  109.92   13.80
   2  -5  -1   98.40   15.83
   2  -5  -1   72.18   16.81
  -2   5   1   79.63   13.25
  -2   5   1   85.12   14.58
  -2   5   1   73.29   13.79
  -2   5   1  108.72   14.27
  -2   5   1   81.91   15.02
  -2   5   1  109.74   13.58
  -2   5   1   85.05   16.50
  -2   5   1   98.42   15.64
   1  -5  -1  177.15   22.88
   1  -5  -1  185.29   21.25
   1  -5  -1  187.21   22.17
   1  -5  -1  165.51   24.40
   1  -5  -1  142.70   21.52
   1  -5  -1  176.82   22.21
   1  -5  -1  186.22   23.71
  -1   5   1  183.22   21.95
  -1   5   1  178.04   21.04
  -1   5   1  191.19   21.56
  -1   5   1  183.96   21.22
  -1   5   1  155.78   21.97
  -1   5   1  180.61   25.49
  -1   5   1  190.39   22.65
  -1   5   1  215.07   24.50
   0  -5  -1 1165.52  125.27
   0  -5  -1 1245.95  126.63
   0  -5  -1 1227.24  125.39
   0  -5  -1 1186.14  124.97
   0  -5  -1 1290.53  128.25
   0  -5  -1 1142.69  123.99
   0  -5  -1 1279.84  125.81
   0  -5  -1 1223.26  125.70
   0   5   1 1115.14  126.33
   0   5   1 1273.92  124.92
   0   5   1 1188.75  125.54
   0   5   1 1296.45  128.22
   0   5   1 1251.53  125.84
  -1  -5  -1 2008.21  199.87
  -1  -5  -1 1929.67  203.37
  -1  -5  -1 1960.21  198.96
  -1  -5  -1 2081.99  201.79
   1   5   1 1937.67  200.37
   1   5   1 1834.63  200.32
  -2  -5  -1  173.84   32.99
  -2  -5  -1  185.01   29.99
  -2  -5  -1  262.04   27.26
  -2  -5  -1  244.43   28.86
  -2  -5  -1  242.21   29.28
  -2  -5  -1  230.11   27.91
  -2  -5  -1  238.28   27.89
  -2  -5  -1  214.69   30.53
   2   5   1  268.12   28.90
   2   5   1  270.16   28.35
   2   5   1  236.20   28.16
   2   5   1  256.78   27.48
   2   5   1  244.31   27.59
   2   5   1  273.64   28.71
  -3  -5  -1    3.69    6.45
  -3  -5  -1   -2.54    5.13
  -3  -5  -1   -5.53    5.52
  -3  -5  -1  -15.54    6.55
  -3  -5  -1   -1.37    5.59
  -3  -5  -1   -1.60    3.63
   3   5   1    1.41    6.05
   3   5   1   -8.10    7.08
   3   5   1    2.31    7.42
   3   5   1   -0.46    5.49
   3   5   1    3.11    5.50
   3   5   1    2.55    7.00
   3   5   1    3.03    4.15
  -4  -5  -1  392.38   42.14
  -4  -5  -1  407.68   43.09
  -4  -5  -1  404.42   43.04
  -4  -5  -1  327.49   43.71
  -4  -5  -1  380.38   43.94
  -4  -5  -1  395.59   42.52
   4   5   1  405.93   43.78
   4   5   1  362.42   44.37
   4   5   1  365.44   46.66
   4   5   1  421.54   42.20
   4   5   1  400.36   41.54
  -5  -5  -1  359.59   40.85
  -5  -5  -1  402.78   41.69
  -5  -5  -1  356.17   39.94
  -5  -5  -1  388.67   42.17
  -5  -5  -1  392.43   40.76
  -5  -5  -1  346.89   39.67
   5   5   1  345.63   40.03
   5   5   1  350.37   43.35
   5   5   1  331.97   40.99
   5   5   1  350.20   41.28
   5   5   1  343.98   39.07
  -6  -5  -1  183.77   23.40
  -6  -5  -1  101.23   22.37
  -6  -5  -1  163.00   22.34
  -6  -5  -1  172.85   22.13
  -6  -5  -1  137.01   16.09
  -6  -5  -1  161.91   23.05
   6   5   1  176.56   23.52
   6   5   1  194.86   26.41
   6   5   1   91.70   23.55
   6   5   1  161.70   20.94
   6   5   1  144.03   19.06
   6   5   1  172.88   19.89
   6   5   1  159.00   21.19
  -7  -5  -1   15.61    9.80
  -7  -5  -1   15.15   12.15
  -7  -5  -1    1.87    8.72
   7   5   1    9.16    8.89
   7   5   1    1.17   10.38
   7   5   1   17.48    7.91
   7   5   1    5.14    6.92
   7   5   1    5.34    7.11
   7   5   1   22.48   11.80
   7   5   1    9.97   11.62
  -8  -5  -1  115.83   20.71
  -8  -5  -1  150.64   24.94
  -8  -5  -1   95.03   19.38
   8   5   1  105.32   19.13
   8   5   1  106.63   15.88
   8   5   1   95.93   19.73
   8   5   1  105.09   22.84
   8   5   1  110.81   23.37
   8   5   1  129.10   19.63
   8   5   1   99.87   17.83
   8   5   1  105.85   19.47
   8   5   1  119.05   21.62
  -9  -5  -1  102.73   20.02
  -9  -5  -1  101.10   22.53
  -9  -5  -1   93.18   20.59
   9   5   1   85.65   14.07
   9   5   1   81.33   22.74
   9   5   1   93.56   19.87
   9   5   1   82.71   17.93
   9   5   1  114.24   24.56
   9   5   1   88.53   21.29
   9   5   1   92.90   17.83
   9   5   1   90.74   17.56
   9   5   1   85.70   18.71
 -10  -5  -1  176.82   30.62
 -10  -5  -1  202.93   30.58
 -10  -5  -1  173.48   31.97
  10   5   1  157.48   29.97
  10   5   1  174.24   26.13
  10   5   1  166.21   28.08
  10   5   1  154.15   26.68
  10   5   1  195.03   34.56
  10   5   1  177.02   32.36
  10   5   1  157.72   26.21
  10   5   1  154.44   25.88
 -11  -5  -1   37.78   17.15
 -11  -5  -1   24.35   20.16
 -11  -5  -1    9.99   15.97
  11   5   1    3.53   10.01
  11   5   1    8.46   20.86
  11   5   1    0.99   11.27
  11   5   1   41.17   23.55
  11   5   1    9.96   12.81
  11   5   1    0.10   15.40
  11   5   1   17.25   18.89
 -12  -5  -1   41.88   21.54
 -12  -5  -1   60.66   21.55
 -12  -5  -1   67.79   21.72
  12   5   1   40.69   17.66
  12   5   1   40.91   16.35
  12   5   1   59.74   24.28
  12   5   1   38.19   19.74
  12   5   1   72.65   29.54
  12   5   1   84.18   30.28
 -13  -5  -1  137.88   29.61
 -13  -5  -1  162.40   33.35
 -13  -5  -1  126.47   33.46
  13   5   1  166.86   28.47
  13   5   1  109.00   27.40
  13   5   1  163.37   36.21
  13   5   1  120.37   39.95
 -14  -5  -1  198.47   39.67
 -14  -5  -1  185.09   37.75
 -14  -5  -1  175.22   37.53
  14   5   1  223.39   43.66
  14   5   1  205.86   33.12
 -15  -5  -1   41.66   26.77
 -15  -5  -1   37.34   24.65
 -15  -5  -1   39.96   28.17
  15   5   1   53.62   21.69
  15   5   1  -38.70   40.90
 -16  -5  -1   11.70   25.76
 -16  -5  -1   34.56   26.14
  16   5   1   13.02    8.82
  16   5   1   31.69   20.10
  16   5   1   -2.84   50.20
  16  -6  -1  -61.63   66.50
  16  -6  -1   -3.55   33.54
  16  -6  -1   37.77   65.88
 -16   6   1  -17.89   19.37
 -16   6   1  -34.28   28.83
  15  -6  -1  229.56   55.39
  15  -6  -1  385.96   85.69
  15  -6  -1  217.94   62.15
 -15   6   1  301.28   46.06
 -15   6   1  195.68   50.12
  14  -6  -1    8.37   31.11
  14  -6  -1   80.16   29.06
  14  -6  -1  135.81   51.00
  14  -6  -1   -5.80   38.66
 -14   6   1   43.54   21.72
  13  -6  -1  -26.99   33.57
  13  -6  -1   16.33   34.92
  13  -6  -1   -8.62   13.61
  13  -6  -1   -2.87   28.09
  13  -6  -1    1.59    8.75
  13  -6  -1    0.76    0.95
  13  -6  -1   24.71   20.35
  12  -6  -1    6.86   29.16
  12  -6  -1  -28.99   26.04
  12  -6  -1  -15.58   16.63
  12  -6  -1  -21.99    7.42
  12  -6  -1    0.24    1.27
  12  -6  -1  -33.73   21.84
  12  -6  -1    1.33   11.68
  11  -6  -1  369.45   59.26
  11  -6  -1  396.11   58.72
  11  -6  -1  375.14   53.41
  11  -6  -1  409.49   68.62
  11  -6  -1  302.92   36.87
  11  -6  -1  292.11   36.80
  11  -6  -1  396.93   57.97
  11  -6  -1  371.62   61.21
  11  -6  -1  394.82   53.69
 -11   6   1  414.48   55.77
 -11   6   1  350.58   55.46
  10  -6  -1  112.36   25.88
  10  -6  -1  172.27   42.62
  10  -6  -1   98.19   26.63
  10  -6  -1  128.17   32.70
  10  -6  -1  170.24   36.57
  10  -6  -1  131.05   38.04
  10  -6  -1  120.54   28.24
  10  -6  -1  105.62   15.20
  10  -6  -1   97.80   15.66
 -10   6   1  114.65   30.45
 -10   6   1  109.34   15.16
 -10   6   1  118.46   29.21
   9  -6  -1   86.82   22.70
   9  -6  -1   79.32   11.11
   9  -6  -1   74.41   25.81
   9  -6  -1   90.39   31.55
   9  -6  -1   68.78   20.55
   9  -6  -1   85.72   12.59
   9  -6  -1   70.86   22.50
   9  -6  -1   72.95   28.92
  -9   6   1   52.78   22.67
  -9   6   1   52.73   22.26
  -9   6   1   53.45   11.42
  -9   6   1   51.27   20.77
   8  -6  -1  335.39   35.98
   8  -6  -1  309.45   37.07
   8  -6  -1  379.89   47.72
   8  -6  -1  375.78   52.01
   8  -6  -1  364.37   48.19
   8  -6  -1  242.23   49.96
   8  -6  -1  310.66   44.91
   8  -6  -1  397.07   49.57
  -8   6   1  390.09   51.32
  -8   6   1  312.99   36.96
  -8   6   1  370.22   56.16
  -8   6   1  355.12   48.45
  -8   6   1  556.38   70.29
  -8   6   1  339.94   45.86
   7  -6  -1   19.23   12.64
   7  -6  -1   -2.51   15.42
   7  -6  -1    5.36    6.82
   7  -6  -1   30.67   14.94
   7  -6  -1   36.08   13.99
   7  -6  -1   25.95   12.11
   7  -6  -1   51.86   19.56
   7  -6  -1   18.75    5.48
  -7   6   1   14.44   16.17
  -7   6   1   25.85    8.27
  -7   6   1    9.24   10.58
  -7   6   1   15.63   13.68
  -7   6   1   24.30   15.02
  -7   6   1   10.97   13.44
   6  -6  -1  284.82   42.98
   6  -6  -1  373.30   43.23
   6  -6  -1  343.49   46.74
   6  -6  -1  374.72   45.59
   6  -6  -1  304.42   37.18
   6  -6  -1  344.60   44.40
   6  -6  -1  325.10   42.66
  -6   6   1  419.00   44.43
  -6   6   1  385.23   44.57
  -6   6   1  324.82   42.87
  -6   6   1  334.25   48.71
  -6   6   1  366.54   37.76
  -6   6   1  303.43   43.62
   5  -6  -1  369.41   44.13
   5  -6  -1  299.26   42.11
   5  -6  -1  369.29   44.88
   5  -6  -1  379.44   46.99
   5  -6  -1  356.46   42.19
   5  -6  -1  332.73   43.59
   5  -6  -1  353.85   38.35
  -5   6   1  338.72   43.37
  -5   6   1  360.33   47.87
  -5   6   1  473.15   50.09
  -5   6   1  325.33   42.60
  -5   6   1  350.94   38.62
  -5   6   1  309.17   42.80
   4  -6  -1  909.27   99.64
   4  -6  -1  904.29   97.32
   4  -6  -1  864.73   96.88
   4  -6  -1  867.11   95.74
   4  -6  -1  827.67   92.55
   4  -6  -1  965.47   96.38
   4  -6  -1  909.02   96.39
  -4   6   1  887.09   93.02
  -4   6   1  908.02   99.68
  -4   6   1  905.78   96.51
  -4   6   1  967.88   98.05
  -4   6   1  894.47   93.27
  -4   6   1  883.97   95.86
  -4   6   1  901.64   96.16
  -4   6   1  872.12   92.75
   3  -6  -1  202.62   28.28
   3  -6  -1  160.62   23.35
   3  -6  -1  128.32   22.01
   3  -6  -1  140.29   23.37
   3  -6  -1  150.48   19.87
   3  -6  -1  149.93   22.38
  -3   6   1  149.36   25.85
  -3   6   1  195.05   26.19
  -3   6   1  117.11   22.37
  -3   6   1  169.21   19.98
  -3   6   1  121.18   19.25
  -3   6   1  125.88   19.30
  -3   6   1  149.23   22.67
  -3   6   1  124.85   22.29
   2  -6  -1  633.29   70.69
   2  -6  -1  644.13   68.40
   2  -6  -1  600.30   71.92
   2  -6  -1  645.90   71.30
   2  -6  -1  651.19   70.12
   2  -6  -1  663.32   70.92
  -2   6   1  691.82   68.89
  -2   6   1  682.57   71.29
  -2   6   1  634.56   68.40
  -2   6   1  637.33   69.81
  -2   6   1  663.32   71.56
  -2   6   1  666.76   73.02
  -2   6   1  655.84   68.42
  -2   6   1  640.39   70.26
   1  -6  -1  344.92   37.81
   1  -6  -1  340.76   38.44
   1  -6  -1  355.19   37.02
   1  -6  -1  319.00   39.26
   1  -6  -1  410.08   41.41
   1  -6  -1  320.69   37.89
   1  -6  -1  251.19   36.83
  -1   6   1  321.99   37.95
  -1   6   1  304.02   36.64
  -1   6   1  381.92   36.46
  -1   6   1  311.64   40.53
  -1   6   1  330.77   37.37
  -1   6   1  334.57   39.85
  -1   6   1  353.33   38.52
  -1   6   1  324.16   37.31
   0  -6  -1   15.46    7.60
   0  -6  -1   26.90    9.43
   0  -6  -1   15.42    7.83
   0  -6  -1   32.80    9.39
   0  -6  -1   31.85   12.54
   0  -6  -1   35.10    6.76
   0  -6  -1   20.61    6.55
   0  -6  -1   20.36    7.84
   0   6   1   24.97    9.22
   0   6   1   -3.80   10.33
   0   6   1   24.09    7.22
   0   6   1   23.19    6.43
   0   6   1   27.68    7.60
   0   6   1   15.39    6.57
   0   6   1   15.17    8.19
   0   6   1   26.41    9.09
  -1  -6  -1   33.81   14.76
  -1  -6  -1   52.23   10.85
  -1  -6  -1   46.54   10.27
  -1  -6  -1   68.24   13.43
  -1  -6  -1   55.06    9.38
  -1  -6  -1   50.07   10.25
  -1  -6  -1   50.71   10.83
  -1  -6  -1   52.41   10.68
   1   6   1   40.82   11.18
   1   6   1   46.37    9.45
   1   6   1   49.10    9.60
   1   6   1   43.89   10.89
   1   6   1   45.38   10.23
   1   6   1   48.46    9.66
   1   6   1   44.12   11.04
  -2  -6  -1  341.89   36.05
  -2  -6  -1  342.13   37.08
  -2  -6  -1  246.95   39.62
  -2  -6  -1  304.39   38.26
  -2  -6  -1  338.24   37.08
  -2  -6  -1  306.61   37.86
  -2  -6  -1  353.51   37.17
  -2  -6  -1  301.24   44.63
   2   6   1  313.56   36.83
   2   6   1  377.29   36.93
   2   6   1  344.94   36.04
   2   6   1  290.86   36.96
   2   6   1  355.18   38.02
   2   6   1  356.18   37.82
   2   6   1  332.08   36.83
  -3  -6  -1  266.59   36.33
  -3  -6  -1  306.33   36.21
  -3  -6  -1  315.47   36.08
  -3  -6  -1  355.17   37.19
  -3  -6  -1  300.76   34.73
  -3  -6  -1  342.24   35.04
  -3  -6  -1  208.10   41.67
   3   6   1  330.24   33.91
   3   6   1  284.77   35.63
   3   6   1  291.69   34.86
   3   6   1  345.00   36.31
   3   6   1  299.29   33.66
   3   6   1  339.34   34.91
   3   6   1  308.19   36.58
  -4  -6  -1  479.11   49.07
  -4  -6  -1  445.49   49.74
  -4  -6  -1  432.63   49.57
  -4  -6  -1  435.88   49.93
  -4  -6  -1  460.69   51.27
   4   6   1  474.67   49.57
   4   6   1  469.81   51.00
   4   6   1  485.80   51.54
   4   6   1  416.52   48.00
   4   6   1  472.69   49.35
   4   6   1  502.67   53.11
  -5  -6  -1   25.98   11.28
  -5  -6  -1   22.78    8.83
  -5  -6  -1   32.95    7.19
  -5  -6  -1   11.81    8.01
  -5  -6  -1   29.14    8.84
  -5  -6  -1   19.89   11.10
  -5  -6  -1   29.08    9.59
   5   6   1   23.73   10.64
   5   6   1   25.70    8.80
   5   6   1   36.28   12.03
   5   6   1   15.52   14.66
   5   6   1   21.23   10.06
  -6  -6  -1  468.46   47.17
  -6  -6  -1  455.06   45.56
  -6  -6  -1  394.10   45.63
  -6  -6  -1  410.05   47.53
  -6  -6  -1  340.76   42.84
   6   6   1  421.88   47.07
   6   6   1  291.46   46.63
   6   6   1  483.81   44.52
   6   6   1  378.05   49.61
   6   6   1  422.30   43.35
   6   6   1  363.17   46.34
  -7  -6  -1  265.77   34.70
  -7  -6  -1  288.10   36.06
  -7  -6  -1  306.41   37.80
   7   6   1  288.86   39.32
   7   6   1  306.41   33.29
   7   6   1  248.72   34.96
   7   6   1  308.09   38.25
   7   6   1  287.23   32.83
  -8  -6  -1  285.42   37.94
  -8  -6  -1  271.58   33.39
  -8  -6  -1  273.14   34.65
   8   6   1  264.66   34.54
   8   6   1  216.43   29.14
   8   6   1  232.96   36.47
   8   6   1  230.99   35.16
   8   6   1  242.77   31.11
   8   6   1  229.10   28.70
   8   6   1  218.15   32.75
  -9  -6  -1  193.44   34.23
  -9  -6  -1  199.23   31.51
  -9  -6  -1  219.59   31.76
   9   6   1  223.48   32.20
   9   6   1  195.34   28.05
   9   6   1  230.77   37.66
   9   6   1  203.32   30.85
   9   6   1  229.85   26.40
   9   6   1  207.95   34.74
   9   6   1  183.98   30.89
   9   6   1  232.83   35.30
 -10  -6  -1  351.47   52.75
 -10  -6  -1  399.63   49.44
 -10  -6  -1  434.78   50.07
  10   6   1  328.57   46.62
  10   6   1  401.00   51.82
  10   6   1  424.90   53.45
  10   6   1  380.61   46.00
  10   6   1  403.46   48.51
  10   6   1  414.77   51.81
  10   6   1  367.39   48.94
  10   6   1  401.00   43.52
 -11  -6  -1   98.95   23.94
 -11  -6  -1   95.86   24.28
 -11  -6  -1   91.66   26.19
  11   6   1  152.11   30.66
  11   6   1   98.91   24.42
  11   6   1  120.44   22.30
  11   6   1   72.47   20.35
  11   6   1  106.61   23.41
  11   6   1  103.19   28.08
  11   6   1  126.10   31.87
 -12  -6  -1  163.59   30.42
 -12  -6  -1  125.54   28.42
 -12  -6  -1  181.40   34.03
  12   6   1  114.96   26.87
  12   6   1  113.00   26.19
  12   6   1  148.55   34.85
  12   6   1  144.82   28.81
  12   6   1  164.99   35.52
 -13  -6  -1  100.31   25.78
 -13  -6  -1   68.97   27.50
 -13  -6  -1  115.08   26.95
  13   6   1   77.58   22.50
  13   6   1  106.56   24.40
  13   6   1   93.37   35.91
  13   6   1   37.05   11.63
  13   6   1   58.92   32.41
 -14  -6  -1  175.77   34.74
 -14  -6  -1  101.58   26.37
 -14  -6  -1  125.34   30.29
  14   6   1   33.25    7.71
  14   6   1   54.34   22.56
  14   6   1   28.69   35.25
 -15  -6  -1   41.00   28.39
 -15  -6  -1   29.14   24.15
 -15  -6  -1   28.76   24.36
  15   6   1   24.81   42.49
  15   6   1   50.99   23.49
 -16  -6  -1  113.11   32.94
 -16  -6  -1   48.96   27.91
  16   6   1   42.95   53.71
  16   6   1   58.09   24.16
  16  -7  -1   34.33   39.65
  16  -7  -1  156.31   77.44
  16  -7  -1  -60.48   63.00
 -16   7   1   -0.62   20.26
 -16   7   1   19.95   34.86
  15  -7  -1   53.88   61.36
  15  -7  -1   66.56   39.28
  15  -7  -1   11.51   18.00
  15  -7  -1  -21.09   58.49
 -15   7   1   31.47   33.25
 -15   7   1   48.38   23.77
  14  -7  -1  148.54   58.00
  14  -7  -1  112.97   41.62
  14  -7  -1   22.82   49.57
  14  -7  -1  139.52   41.62
 -14   7   1   88.22   27.11
  13  -7  -1   96.54   28.21
  13  -7  -1   70.27   27.43
  13  -7  -1  132.63   47.55
  13  -7  -1   63.28   35.13
  13  -7  -1  131.12   43.48
  12  -7  -1  312.96   64.21
  12  -7  -1  244.93   46.94
  12  -7  -1  290.38   31.31
  12  -7  -1  318.37   59.38
  12  -7  -1  267.87   52.06
  12  -7  -1  240.90   45.18
  11  -7  -1  206.54   37.05
  11  -7  -1  229.14   27.89
  11  -7  -1  250.20   46.59
  11  -7  -1  244.53   47.52
  11  -7  -1  249.83   26.38
  11  -7  -1  255.15   43.26
  11  -7  -1  232.20   45.52
  11  -7  -1  210.06   52.67
  11  -7  -1  263.59   52.01
 -11   7   1  230.32   42.20
 -11   7   1  202.73   26.83
 -11   7   1  263.96   46.36
  10  -7  -1  276.17   49.74
  10  -7  -1  276.16   44.04
  10  -7  -1  313.15   48.81
  10  -7  -1  267.86   43.47
  10  -7  -1  192.51   27.89
  10  -7  -1  227.81   37.87
  10  -7  -1  270.77   49.17
  10  -7  -1  240.73   26.44
  10  -7  -1  220.92   40.98
 -10   7   1  276.91   45.74
 -10   7   1  285.73   43.58
 -10   7   1  220.23   27.88
   9  -7  -1  175.06   29.94
   9  -7  -1  136.80   30.41
   9  -7  -1  162.31   21.55
   9  -7  -1  140.50   18.21
   9  -7  -1  168.81   35.56
   9  -7  -1  192.64   39.59
   9  -7  -1  176.36   32.03
   9  -7  -1  192.93   32.74
  -9   7   1  150.24   20.70
  -9   7   1  154.72   33.59
  -9   7   1  177.45   34.20
   8  -7  -1  570.33   77.49
   8  -7  -1  625.77   63.95
   8  -7  -1  861.84   88.14
   8  -7  -1  639.00   72.88
   8  -7  -1  712.99   74.37
   8  -7  -1  632.76   74.83
   8  -7  -1  571.08   65.76
   8  -7  -1  679.54   76.58
  -8   7   1  646.94   75.19
  -8   7   1  616.49   80.16
  -8   7   1  638.74   74.01
  -8   7   1  580.94   65.62
  -8   7   1  559.77   74.60
  -8   7   1  577.88   73.45
   7  -7  -1  319.64   35.59
   7  -7  -1  291.11   33.01
   7  -7  -1  287.89   44.41
   7  -7  -1  575.64   66.73
   7  -7  -1  319.96   47.20
   7  -7  -1  343.02   43.22
   7  -7  -1  402.04   55.64
   7  -7  -1  292.68   43.96
  -7   7   1  317.19   48.09
  -7   7   1  311.67   46.28
  -7   7   1  295.10   35.44
  -7   7   1  279.91   42.73
  -7   7   1  329.00   51.73
  -7   7   1  316.00   45.09
   6  -7  -1  179.39   34.34
   6  -7  -1  158.01   26.22
   6  -7  -1  157.00   28.04
   6  -7  -1  129.62   24.79
   6  -7  -1  164.86   20.78
   6  -7  -1  164.86   29.25
   6  -7  -1  132.25   26.04
  -6   7   1  174.65   34.02
  -6   7   1  139.92   27.38
  -6   7   1   78.62   23.16
  -6   7   1  185.27   22.54
  -6   7   1  140.10   26.08
  -6   7   1  100.37   21.75
  -6   7   1  133.64   19.61
   5  -7  -1   61.22   16.82
   5  -7  -1   59.54   19.27
   5  -7  -1   44.93   17.44
   5  -7  -1   51.58   14.34
   5  -7  -1   67.75   12.56
   5  -7  -1   62.28   16.47
   5  -7  -1   50.03   16.61
  -5   7   1   60.00   12.35
  -5   7   1   64.56   12.92
  -5   7   1   71.28   17.21
  -5   7   1   64.61   17.04
  -5   7   1   70.90   18.79
  -5   7   1   38.50   18.44
  -5   7   1   74.51   17.45
   4  -7  -1   54.72   10.71
   4  -7  -1   23.75   13.56
   4  -7  -1   39.92   15.81
   4  -7  -1   29.62   11.46
   4  -7  -1   19.67   12.56
   4  -7  -1   40.75   13.37
  -4   7   1   50.10   11.94
  -4   7   1   44.93   10.33
  -4   7   1   35.27   12.77
  -4   7   1   22.78   10.92
  -4   7   1   37.20   13.39
  -4   7   1   49.34   17.45
  -4   7   1   23.78    9.69
  -4   7   1   29.33   14.03
   3  -7  -1   42.49   10.39
   3  -7  -1   63.82   18.34
   3  -7  -1   54.40   14.05
   3  -7  -1   49.25   14.36
   3  -7  -1   29.22   11.96
   3  -7  -1   25.15   12.83
  -3   7   1   65.68   14.80
  -3   7   1   22.92    8.77
  -3   7   1   27.65   13.38
  -3   7   1   24.36   11.65
  -3   7   1   36.18   10.82
  -3   7   1   22.34    9.41
  -3   7   1   48.29   14.67
  -3   7   1   35.16   10.23
   2  -7  -1   63.60   13.38
   2  -7  -1   82.89   17.61
   2  -7  -1  113.08   20.60
   2  -7  -1   77.76   16.42
   2  -7  -1   71.19   15.11
   2  -7  -1  107.48   18.55
  -2   7   1   87.52   15.13
  -2   7   1   85.82   16.31
  -2   7   1   58.42   13.89
  -2   7   1   70.52   15.69
  -2   7   1   55.77   11.77
  -2   7   1  101.75   18.74
  -2   7   1   89.52   19.55
  -2   7   1  104.28   14.84
   1  -7  -1   17.96    7.34
   1  -7  -1   19.50    8.64
   1  -7  -1   19.42    9.82
   1  -7  -1   27.35   11.54
   1  -7  -1   26.84    8.64
   1  -7  -1   -2.38    7.75
   1  -7  -1   20.18    5.91
   1  -7  -1   11.84    9.40
  -1   7   1   22.51    8.51
  -1   7   1   22.53    7.87
  -1   7   1   35.14   10.12
  -1   7   1   15.83    6.30
  -1   7   1  -10.46    7.93
  -1   7   1    9.68    8.78
  -1   7   1    7.79    7.04
  -1   7   1   10.96    8.81
   0  -7  -1   33.89   11.31
   0  -7  -1   26.23    8.22
   0  -7  -1   24.28    9.89
   0  -7  -1   53.26   11.80
   0  -7  -1   34.85   14.44
   0  -7  -1   17.79    9.12
   0  -7  -1   32.57    7.68
   0  -7  -1   31.17    9.92
   0   7   1   41.01    9.54
   0   7   1   36.50    8.49
   0   7   1   56.46   12.60
   0   7   1   10.09   13.31
   0   7   1   28.15    9.84
   0   7   1   35.91    8.09
   0   7   1   31.35   10.07
   0   7   1   25.12   10.03
  -1  -7  -1   30.52    9.43
  -1  -7  -1   25.08   15.65
  -1  -7  -1   49.87    9.31
  -1  -7  -1   37.70    9.73
  -1  -7  -1   44.61   10.60
  -1  -7  -1   35.27   12.43
  -1  -7  -1   34.42    9.60
  -1  -7  -1   35.26   10.16
   1   7   1   31.88   10.22
   1   7   1   30.82    8.19
   1   7   1   19.05    8.41
   1   7   1   50.74   11.62
   1   7   1   36.98    8.79
   1   7   1   29.84   10.21
  -2  -7  -1   38.15    9.25
  -2  -7  -1   21.33    9.98
  -2  -7  -1   36.02   15.16
  -2  -7  -1   19.80   15.86
  -2  -7  -1   32.34   11.14
  -2  -7  -1   43.25   10.88
  -2  -7  -1   29.02    8.42
  -2  -7  -1   36.50   10.08
   2   7   1   44.45    8.37
   2   7   1   29.12   10.11
   2   7   1   24.07    6.55
   2   7   1   27.82    8.79
   2   7   1   41.94   10.83
   2   7   1   31.06    9.53
   2   7   1   32.74   11.74
  -3  -7  -1  -10.83    7.11
  -3  -7  -1    2.49    7.81
  -3  -7  -1    2.27    8.24
  -3  -7  -1   -5.22    6.59
  -3  -7  -1    5.29    6.83
  -3  -7  -1   -0.19    5.02
  -3  -7  -1  -19.98   14.16
   3   7   1   -3.00    6.24
   3   7   1    2.30    4.24
   3   7   1   -4.33    3.54
   3   7   1    3.57    7.07
   3   7   1    3.27    4.85
   3   7   1   -3.86    7.34
   3   7   1    4.33   10.30
  -4  -7  -1  369.42   39.98
  -4  -7  -1  348.26   40.87
  -4  -7  -1  354.54   39.01
  -4  -7  -1  205.92   46.61
  -4  -7  -1  363.26   41.60
  -4  -7  -1  346.91   37.88
  -4  -7  -1  352.16   39.22
   4   7   1  334.01   36.83
   4   7   1  349.39   38.54
   4   7   1  355.67   41.62
   4   7   1  367.03   40.22
   4   7   1  343.17   37.10
   4   7   1  351.89   39.53
  -5  -7  -1  190.24   24.26
  -5  -7  -1  223.20   29.36
  -5  -7  -1  221.85   27.35
  -5  -7  -1  170.08   24.01
  -5  -7  -1  137.37   27.82
  -5  -7  -1  170.32   22.49
   5   7   1  210.71   23.27
   5   7   1  203.46   25.65
   5   7   1  233.47   29.48
   5   7   1  219.53   30.14
   5   7   1  170.68   21.41
   5   7   1  247.34   26.27
  -6  -7  -1  820.67   91.35
  -6  -7  -1  896.49   89.28
  -6  -7  -1  853.50   88.74
  -6  -7  -1  634.11   90.27
   6   7   1  832.73   86.72
   6   7   1  950.73   88.89
   6   7   1 1005.94   91.62
   6   7   1  740.74   90.62
   6   7   1  930.30   89.44
   6   7   1  747.52   93.45
  -7  -7  -1   -4.62    7.80
  -7  -7  -1    6.08    4.29
  -7  -7  -1   -4.59   12.67
  -7  -7  -1    4.05   11.24
   7   7   1  -26.11    9.93
   7   7   1   -3.46    9.40
   7   7   1   -8.19   12.52
   7   7   1   -0.94    8.27
   7   7   1    4.54    5.92
   7   7   1    6.26   17.87
  -8  -7  -1  616.17   67.56
  -8  -7  -1  571.63   65.47
  -8  -7  -1  653.22   64.33
   8   7   1  393.83   65.13
   8   7   1  566.11   65.72
   8   7   1  583.34   62.15
   8   7   1  589.68   63.49
   8   7   1  529.75   69.62
   8   7   1  524.74   65.16
   8   7   1  596.66   61.49
   8   7   1  674.77   66.35
  -9  -7  -1  274.69   39.17
  -9  -7  -1  256.07   35.73
  -9  -7  -1  255.80   34.53
   9   7   1  200.10   34.04
   9   7   1  247.69   36.55
   9   7   1  245.11   29.87
   9   7   1  218.32   39.25
   9   7   1  241.65   42.65
   9   7   1  253.80   37.32
   9   7   1  230.94   30.40
   9   7   1  247.11   32.21
 -10  -7  -1  736.11   80.83
 -10  -7  -1  702.08   79.61
 -10  -7  -1  667.29   82.28
  10   7   1  803.04   81.34
  10   7   1  669.41   84.34
  10   7   1  673.38   82.26
  10   7   1  795.00   77.22
  10   7   1  626.49   79.28
  10   7   1  661.14   78.81
  10   7   1  748.01   75.80
 -11  -7  -1   -1.12   14.29
 -11  -7  -1   -1.21   13.88
 -11  -7  -1   -3.97   16.78
  11   7   1   12.02   11.45
  11   7   1    1.43   10.76
  11   7   1    4.46   10.90
  11   7   1  -10.99   16.75
  11   7   1  -39.71   19.41
  11   7   1    7.22   22.69
 -12  -7  -1  128.23   29.33
 -12  -7  -1   87.71   23.57
 -12  -7  -1   96.62   24.16
  12   7   1   67.88   18.03
  12   7   1   57.20   23.72
  12   7   1   53.43   18.66
  12   7   1   72.42   30.45
  12   7   1   71.02   30.36
 -13  -7  -1   40.51   25.22
 -13  -7  -1   20.55   19.86
 -13  -7  -1   36.68   21.13
  13   7   1   16.29   15.37
  13   7   1   42.51   31.91
  13   7   1  -29.97   29.63
  13   7   1   33.43   23.23
 -14  -7  -1   81.53   26.37
 -14  -7  -1   98.80   26.49
 -14  -7  -1  112.47   32.68
  14   7   1  -51.73   33.46
  14   7   1   81.45   26.35
 -15  -7  -1    2.92   24.69
 -15  -7  -1   -6.40   20.02
 -15  -7  -1   14.58   21.81
  15   7   1   55.12   44.50
  15   7   1   -4.47   22.03
  15  -8  -1   64.77   28.54
  15  -8  -1   63.68   68.96
  15  -8  -1   58.78   41.32
 -15   8   1   55.77   23.03
 -15   8   1  113.75   40.71
  14  -8  -1   -0.06    3.52
  14  -8  -1   18.74   34.23
  14  -8  -1    9.45   21.33
  14  -8  -1   -7.27   52.97
  14  -8  -1   55.74   54.19
 -14   8   1    8.95   18.05
  13  -8  -1    2.08   17.35
  13  -8  -1   12.04   22.99
  13  -8  -1    3.83    1.53
  13  -8  -1   -7.33   41.71
  13  -8  -1   50.50   32.58
  13  -8  -1   47.02   42.57
  12  -8  -1   -5.10   36.33
  12  -8  -1   58.43   34.54
  12  -8  -1   84.77   32.29
  12  -8  -1  122.25   48.73
  12  -8  -1   82.19   27.31
  12  -8  -1   95.96   39.61
  11  -8  -1  485.05   80.08
  11  -8  -1  835.82  100.70
  11  -8  -1  539.28   78.83
  11  -8  -1  498.29   73.46
  11  -8  -1  509.59   63.25
  11  -8  -1  406.38   66.53
  11  -8  -1  408.99   50.50
 -11   8   1  638.47   67.87
 -11   8   1  421.94   50.23
  10  -8  -1   42.67   20.83
  10  -8  -1   28.48   19.14
  10  -8  -1   42.67   30.61
  10  -8  -1   78.37   30.46
  10  -8  -1   37.81    6.71
  10  -8  -1   41.23   21.15
  10  -8  -1   25.50   32.19
  10  -8  -1   52.10   11.94
 -10   8   1   42.31   22.34
 -10   8   1   33.86   11.33
 -10   8   1   59.25   24.98
   9  -8  -1    8.22   21.99
   9  -8  -1    8.44   15.13
   9  -8  -1   16.60    4.94
   9  -8  -1   -6.96   21.58
   9  -8  -1   11.88   21.01
   9  -8  -1    9.81   22.72
   9  -8  -1   11.13   16.45
   9  -8  -1    2.31    8.52
  -9   8   1  -11.88   15.35
  -9   8   1    5.85   18.36
  -9   8   1   15.72    9.67
   8  -8  -1   34.76   16.51
   8  -8  -1    0.42   12.00
   8  -8  -1    4.66    4.17
   8  -8  -1    0.41   17.61
   8  -8  -1    2.72   14.34
   8  -8  -1   -8.03   16.47
   8  -8  -1  -14.83    7.24
   8  -8  -1   -2.71   17.23
  -8   8   1   -3.35   14.08
  -8   8   1    7.25   15.22
  -8   8   1    8.49   23.02
  -8   8   1   -8.91    8.41
  -8   8   1  -23.21   17.06
   7  -8  -1  687.98   81.59
   7  -8  -1  693.31   81.49
   7  -8  -1  708.06   83.79
   7  -8  -1  744.56   84.62
   7  -8  -1  674.60   75.21
   7  -8  -1  685.58   81.48
   7  -8  -1  594.35   84.98
  -7   8   1  668.21   82.75
  -7   8   1 1000.16   92.47
  -7   8   1  661.93   82.44
  -7   8   1  793.24   90.36
  -7   8   1  717.86   75.38
  -7   8   1  737.51   82.00
  -7   8   1  724.42   77.19
   6  -8  -1  118.97   17.96
   6  -8  -1   61.01   24.53
   6  -8  -1  105.89   25.82
   6  -8  -1  157.73   28.10
   6  -8  -1  108.71   21.89
   6  -8  -1  101.56   23.64
   6  -8  -1  116.24   24.58
  -6   8   1   77.83   18.34
  -6   8   1  100.53   17.35
  -6   8   1  106.76   27.87
  -6   8   1   82.63   23.50
  -6   8   1  130.16   24.77
  -6   8   1  141.88   20.28
  -6   8   1  112.51   24.74
   5  -8  -1   -7.84   10.30
   5  -8  -1    8.32   14.21
   5  -8  -1    2.59   12.57
   5  -8  -1    9.98   10.67
   5  -8  -1    6.40   15.67
   5  -8  -1   -7.62   12.82
   5  -8  -1   19.53    8.62
  -5   8   1   -1.40    8.24
  -5   8   1   -0.27   14.52
  -5   8   1    4.25   11.80
  -5   8   1   15.38   12.41
  -5   8   1    2.94    8.45
  -5   8   1   -9.26    8.22
  -5   8   1   -9.26   13.33
   4  -8  -1   54.96   17.09
   4  -8  -1   57.32   15.85
   4  -8  -1   31.56   13.54
   4  -8  -1   33.54   11.84
   4  -8  -1   29.37   15.24
   4  -8  -1   38.40   11.09
  -4   8   1   46.82   15.00
  -4   8   1   31.49   15.80
  -4   8   1   28.01   11.25
  -4   8   1   21.52    9.76
  -4   8   1   45.48   14.44
  -4   8   1   31.98   16.75
  -4   8   1   57.59   16.21
  -4   8   1   46.86   12.67
   3  -8  -1  261.19   32.96
   3  -8  -1  210.34   29.89
   3  -8  -1  160.07   19.75
   3  -8  -1  195.97   28.85
   3  -8  -1  178.31   30.27
   3  -8  -1  189.80   24.63
   3  -8  -1  168.07   26.87
  -3   8   1  154.98   21.94
  -3   8   1  139.69   22.98
  -3   8   1  213.87   30.87
  -3   8   1  160.74   31.16
  -3   8   1  133.47   25.44
  -3   8   1  176.60   26.34
  -3   8   1  179.46   25.24
  -3   8   1  190.78   28.18
   2  -8  -1  314.10   39.22
   2  -8  -1  324.71   37.20
   2  -8  -1  374.10   40.96
   2  -8  -1  319.50   39.13
   2  -8  -1  301.14   34.75
   2  -8  -1  320.09   41.57
   2  -8  -1  375.35   42.84
  -2   8   1  324.79   43.25
  -2   8   1  323.44   35.76
  -2   8   1  313.68   39.28
  -2   8   1  325.57   39.29
  -2   8   1  306.34   41.68
  -2   8   1  331.28   38.35
  -2   8   1  308.74   38.16
  -2   8   1  317.42   37.36
   1  -8  -1    5.79    7.05
   1  -8  -1    3.98    5.46
   1  -8  -1    9.17    9.86
   1  -8  -1   13.72    8.64
   1  -8  -1   14.12    9.61
   1  -8  -1   -4.29    7.92
   1  -8  -1    3.38    9.08
   1  -8  -1   24.43   14.28
  -1   8   1   -3.10    8.48
  -1   8   1    5.08    6.21
  -1   8   1    3.04   10.88
  -1   8   1   -1.62    9.34
  -1   8   1    5.80    7.50
  -1   8   1    9.90    6.21
  -1   8   1    0.78    8.41
  -1   8   1    4.43   13.15
   0  -8  -1  377.34   43.53
   0  -8  -1  377.86   45.46
   0  -8  -1  366.34   42.94
   0  -8  -1  353.63   41.26
   0  -8  -1  440.33   49.73
   0  -8  -1  472.35   44.91
   0  -8  -1  378.79   43.55
   0  -8  -1  309.61   43.39
   0   8   1  399.44   43.15
   0   8   1  386.61   41.67
   0   8   1  417.24   43.89
   0   8   1  399.73   42.51
   0   8   1  333.13   45.07
   0   8   1  350.30   43.52
   0   8   1  397.52   44.40
   0   8   1  376.26   51.36
  -1  -8  -1   35.71   11.09
  -1  -8  -1   23.81   10.55
  -1  -8  -1   37.05   10.42
  -1  -8  -1   32.50   10.67
  -1  -8  -1   33.71   13.56
  -1  -8  -1   30.90   15.70
  -1  -8  -1   28.54    8.71
  -1  -8  -1   51.54   12.40
   1   8   1    4.88   11.59
   1   8   1   50.34   10.40
   1   8   1   19.97   10.21
   1   8   1   14.33    9.05
   1   8   1   28.55    8.88
   1   8   1   36.73   11.54
  -2  -8  -1 1203.28  126.88
  -2  -8  -1 1034.49  120.88
  -2  -8  -1 1076.88  120.06
  -2  -8  -1 1108.85  120.87
  -2  -8  -1  962.86  122.36
  -2  -8  -1 1116.90  118.62
  -2  -8  -1 1188.51  118.41
  -2  -8  -1 1219.41  119.74
   2   8   1 1155.99  118.44
   2   8   1 1030.50  119.04
   2   8   1 1335.20  120.90
   2   8   1 1199.03  119.09
   2   8   1 1149.15  117.23
   2   8   1 1207.50  119.65
   2   8   1 1167.32  119.12
  -3  -8  -1  364.89   57.36
  -3  -8  -1  464.58   46.69
  -3  -8  -1  366.35   45.40
  -3  -8  -1  402.35   47.36
  -3  -8  -1  446.02   46.11
  -3  -8  -1  440.05   48.60
   3   8   1  417.77   44.81
   3   8   1  404.79   46.43
   3   8   1  395.85   47.51
   3   8   1  434.91   44.37
   3   8   1  395.32   45.95
   3   8   1  390.30   43.42
  -4  -8  -1  266.10   53.40
  -4  -8  -1  354.05   43.62
  -4  -8  -1  401.29   45.14
  -4  -8  -1  404.14   43.85
  -4  -8  -1  392.58   41.55
  -4  -8  -1  370.60   42.56
   4   8   1  372.69   46.02
   4   8   1  451.82   44.18
   4   8   1  374.93   42.76
   4   8   1  385.13   40.07
   4   8   1  381.12   41.51
  -5  -8  -1  102.88   15.21
  -5  -8  -1  107.49   19.64
  -5  -8  -1   79.37   17.55
  -5  -8  -1   86.95   12.96
  -5  -8  -1   86.47   14.31
  -5  -8  -1   57.66   26.91
   5   8   1   79.97   10.97
   5   8   1   83.53   13.72
   5   8   1  115.28   17.09
   5   8   1   72.52   10.40
   5   8   1  109.19   20.84
   5   8   1   91.28   16.33
  -6  -8  -1 1027.58  120.20
  -6  -8  -1 1140.16  121.73
  -6  -8  -1 1142.70  118.42
   6   8   1 1307.20  122.21
   6   8   1 1091.41  115.89
   6   8   1  929.23  118.26
   6   8   1 1237.88  119.54
   6   8   1 1152.13  116.36
   6   8   1 1271.19  121.21
  -7  -8  -1  778.03   83.79
  -7  -8  -1  600.57   78.33
  -7  -8  -1  755.33   79.65
   7   8   1  699.95   81.52
   7   8   1  813.87   78.47
   7   8   1  763.49   85.28
   7   8   1  781.68   83.36
   7   8   1  749.12   76.93
   7   8   1  799.84   80.19
   7   8   1  765.52   80.82
  -8  -8  -1   54.29   13.18
  -8  -8  -1   32.54   16.04
  -8  -8  -1   52.68   19.00
   8   8   1   35.94   18.12
   8   8   1   50.59   23.34
   8   8   1   26.51   13.42
   8   8   1   50.15   14.04
   8   8   1   26.91    9.89
   8   8   1   39.97    8.51
   8   8   1   41.10   13.43
   8   8   1   26.21   14.64
  -9  -8  -1   29.73   18.42
  -9  -8  -1    0.84   13.68
  -9  -8  -1   34.21   12.90
   9   8   1   14.71    7.96
   9   8   1   10.08   18.02
   9   8   1    1.57   14.61
   9   8   1   39.25   17.26
   9   8   1   19.18   12.30
   9   8   1   15.16   24.27
   9   8   1   21.95   12.32
   9   8   1   22.45   10.12
 -10  -8  -1   89.35   23.75
 -10  -8  -1  107.33   28.18
 -10  -8  -1   98.89   21.83
  10   8   1  129.36   21.59
  10   8   1  111.70   24.59
  10   8   1  121.33   20.00
  10   8   1  115.85   26.32
  10   8   1  117.30   33.11
  10   8   1  121.18   18.34
  10   8   1  140.38   27.93
  10   8   1  101.65   23.77
 -11  -8  -1  402.18   49.05
 -11  -8  -1  446.43   58.30
 -11  -8  -1  319.89   50.38
  11   8   1  367.09   53.35
  11   8   1  497.05   54.54
  11   8   1  367.30   46.94
  11   8   1  316.02   51.20
  11   8   1  423.33   45.17
  11   8   1  324.11   57.48
 -12  -8  -1  207.06   35.67
 -12  -8  -1  181.53   35.55
 -12  -8  -1  219.36   41.38
  12   8   1  232.31   23.17
  12   8   1  255.85   31.48
  12   8   1  192.88   33.27
  12   8   1  221.33   37.98
  12   8   1  169.32   45.59
  12   8   1  145.92   38.45
 -13  -8  -1   -7.12   15.72
 -13  -8  -1    8.48   18.16
 -13  -8  -1   23.98   25.61
  13   8   1   20.93   35.70
  13   8   1   -0.30   29.59
  13   8   1    7.52   22.17
  13   8   1   20.92   13.74
 -14  -8  -1   -9.10   22.28
 -14  -8  -1  -20.83   16.71
 -14  -8  -1  -23.33   15.53
  14   8   1    0.35   12.13
  14   8   1   21.53   23.94
  14   8   1  -49.20   35.21
 -15  -8  -1   36.54   22.40
 -15  -8  -1   33.77   29.91
  15   8   1   -2.27   44.59
  15   8   1   51.72   26.48
  15  -9  -1  -34.21   65.73
  15  -9  -1   18.42   39.86
  15  -9  -1 -118.02   62.30
  15  -9  -1   -2.82    4.88
 -15   9   1  -60.88   28.49
 -15   9   1    0.51   18.35
  14  -9  -1   30.86   25.04
  14  -9  -1   -9.74   35.36
  14  -9  -1   69.17   64.00
  14  -9  -1   -7.03   58.02
  14  -9  -1   -2.66    3.81
 -14   9   1    9.59   18.68
  13  -9  -1   21.66   51.79
  13  -9  -1   23.39   32.96
  13  -9  -1   63.83   30.29
  12  -9  -1   84.95   30.06
  12  -9  -1   94.57   46.92
  12  -9  -1   24.46   43.95
  12  -9  -1   86.33   25.97
  12  -9  -1  110.76   33.72
  12  -9  -1  103.04   36.64
  11  -9  -1   48.09   23.85
  11  -9  -1   19.82   26.33
  11  -9  -1   43.00   39.12
  11  -9  -1   61.26   22.02
  11  -9  -1   46.14   20.42
  11  -9  -1   28.32   32.95
 -11   9   1   58.46   28.97
 -11   9   1   61.39   13.56
  10  -9  -1   48.23   23.59
  10  -9  -1  108.61   41.21
  10  -9  -1   89.26   26.64
  10  -9  -1   61.72   30.08
  10  -9  -1   67.75   25.71
  10  -9  -1   55.72   32.12
  10  -9  -1  111.76   38.05
  10  -9  -1   82.18   15.26
 -10   9   1   62.04   15.04
 -10   9   1   70.20   27.80
   9  -9  -1   26.83   24.40
   9  -9  -1   15.29    2.89
   9  -9  -1   32.03   19.35
   9  -9  -1   27.49   10.97
   9  -9  -1   44.94   28.67
   9  -9  -1   12.16   17.05
   9  -9  -1   12.46   15.92
  -9   9   1   17.43   23.99
  -9   9   1  -13.71   19.80
  -9   9   1   27.92   16.01
  -9   9   1   -2.08    9.84
   8  -9  -1  115.94   35.80
   8  -9  -1   77.35   28.40
   8  -9  -1   79.50   10.65
   8  -9  -1  173.75   32.28
   8  -9  -1   75.56   22.94
   8  -9  -1   79.75   16.37
   8  -9  -1  102.38   24.60
   8  -9  -1  117.62   26.86
  -8   9   1  122.40   27.55
  -8   9   1  112.68   18.15
  -8   9   1   86.98   19.30
  -8   9   1   76.26   27.48
   7  -9  -1  469.16   61.94
   7  -9  -1  505.97   64.26
   7  -9  -1  447.49   55.13
   7  -9  -1  569.74   63.75
   7  -9  -1  531.08   68.46
   7  -9  -1  551.09   65.96
   7  -9  -1  445.81   62.56
  -7   9   1  507.13   55.52
  -7   9   1  497.13   62.34
  -7   9   1  533.55   57.83
  -7   9   1  539.80   65.38
  -7   9   1  539.25   71.41
  -7   9   1  439.59   62.37
   6  -9  -1  144.65   21.18
   6  -9  -1   98.50   27.29
   6  -9  -1  145.44   33.33
   6  -9  -1  153.46   28.51
   6  -9  -1  126.67   26.92
   6  -9  -1  155.37   29.94
   6  -9  -1  113.61   27.00
  -6   9   1   80.17   22.09
  -6   9   1  146.49   28.00
  -6   9   1  131.24   28.07
  -6   9   1  132.08   21.58
  -6   9   1  156.28   30.79
  -6   9   1  158.30   21.27
  -6   9   1   92.61   29.21
   5  -9  -1  127.74   15.48
   5  -9  -1  103.18   25.32
   5  -9  -1  114.03   24.76
   5  -9  -1  129.30   25.46
   5  -9  -1  108.96   26.38
   5  -9  -1  119.66   25.05
   5  -9  -1  126.98   19.84
   5  -9  -1  167.16   32.74
  -5   9   1  106.54   27.14
  -5   9   1  141.49   25.40
  -5   9   1  129.43   20.15
  -5   9   1  123.53   26.39
  -5   9   1   97.04   18.90
  -5   9   1  120.58   24.98
  -5   9   1  139.54   33.31
   4  -9  -1  476.94   56.04
   4  -9  -1  650.11   68.64
   4  -9  -1  479.45   63.82
   4  -9  -1  515.53   62.48
   4  -9  -1  593.07   65.19
   4  -9  -1  550.70   59.24
   4  -9  -1  575.36   64.24
  -4   9   1  524.84   62.13
  -4   9   1  509.86   63.43
  -4   9   1  554.12   63.60
  -4   9   1  536.87   59.30
  -4   9   1  574.03   66.33
  -4   9   1  570.97   60.68
  -4   9   1  536.05   58.39
  -4   9   1  546.41   67.95
   3  -9  -1  384.88   51.90
   3  -9  -1  467.25   51.03
   3  -9  -1  500.12   52.41
   3  -9  -1  397.08   48.78
   3  -9  -1  406.33   47.59
   3  -9  -1  357.80   42.75
   3  -9  -1  411.35   49.35
  -3   9   1  399.99   49.15
  -3   9   1  352.86   48.48
  -3   9   1  425.97   46.10
  -3   9   1  386.19   52.75
  -3   9   1  404.34   44.10
  -3   9   1  387.97   46.91
  -3   9   1  408.62   53.09
  -3   9   1  427.06   48.36
   2  -9  -1    7.12   14.00
   2  -9  -1   -2.49   12.14
   2  -9  -1   -7.80    6.38
   2  -9  -1   -1.44    5.84
   2  -9  -1    3.26   11.76
   2  -9  -1    0.01   10.47
  -2   9   1   15.28   10.97
  -2   9   1   11.31   11.31
  -2   9   1    0.46    6.55
  -2   9   1  -17.80   12.79
  -2   9   1    4.42    9.35
  -2   9   1    0.52    5.87
  -2   9   1    6.07   12.42
  -2   9   1   -0.54   10.48
   1  -9  -1    6.68    9.75
   1  -9  -1   -1.90    9.87
   1  -9  -1    8.59    7.50
   1  -9  -1   17.09   14.35
   1  -9  -1   12.02   11.88
   1  -9  -1   -2.60    5.98
   1  -9  -1   17.35   11.89
  -1   9   1    6.60   15.75
  -1   9   1   -2.24    7.99
  -1   9   1    9.92   11.72
  -1   9   1    0.71    6.61
  -1   9   1    5.06   11.09
  -1   9   1    4.07    6.02
  -1   9   1   -9.20    9.57
  -1   9   1    3.63   10.27
   0  -9  -1  779.86   89.37
   0  -9  -1  802.04   87.11
   0  -9  -1  863.36   90.09
   0  -9  -1  925.77   95.44
   0  -9  -1  832.42   89.85
   0  -9  -1  801.72   91.49
   0   9   1  803.00   89.62
   0   9   1  865.79   88.33
   0   9   1  798.51   89.45
   0   9   1  854.10   95.88
   0   9   1  846.94   90.22
   0   9   1  824.19   91.60
   0   9   1  998.44   89.70
   0   9   1  808.82   87.40
  -1  -9  -1   46.90   15.78
  -1  -9  -1   45.28   19.54
  -1  -9  -1    0.86    8.96
  -1  -9  -1   11.12    7.98
  -1  -9  -1    7.09    8.82
  -1  -9  -1   16.27    9.45
  -1  -9  -1   -0.08    9.98
   1   9   1   25.30   12.93
   1   9   1   13.82   10.63
   1   9   1   18.95    8.22
   1   9   1   11.02    6.57
   1   9   1   14.86   11.51
   1   9   1    2.29    9.65
  -2  -9  -1  205.27   26.56
  -2  -9  -1  210.22   32.42
  -2  -9  -1  214.49   37.87
  -2  -9  -1  225.85   35.69
  -2  -9  -1  239.92   29.28
  -2  -9  -1  187.90   26.55
  -2  -9  -1  204.43   30.38
   2   9   1  249.80   29.96
   2   9   1  212.49   29.20
   2   9   1  205.28   24.40
   2   9   1  198.46   30.58
   2   9   1  219.84   28.18
   2   9   1  201.84   25.60
   2   9   1  218.20   27.08
  -3  -9  -1  335.88   37.55
  -3  -9  -1  372.56   40.66
  -3  -9  -1  327.63   38.16
  -3  -9  -1  326.47   41.32
  -3  -9  -1  277.69   49.80
   3   9   1  342.22   38.22
   3   9   1  299.72   36.06
   3   9   1  300.26   34.59
   3   9   1  353.34   41.92
   3   9   1  367.96   39.44
   3   9   1  319.45   35.56
  -4  -9  -1   32.92   24.69
  -4  -9  -1   42.00   11.04
  -4  -9  -1   30.36   12.19
  -4  -9  -1   30.71   13.76
  -4  -9  -1   48.74   10.92
   4   9   1   50.95   11.34
   4   9   1   42.46   13.96
   4   9   1   46.62    6.23
   4   9   1   28.38   16.16
  -5  -9  -1    9.19    7.36
  -5  -9  -1   16.37    8.56
  -5  -9  -1   15.03    9.76
  -5  -9  -1    9.11   12.43
  -5  -9  -1   -8.78   20.11
   5   9   1    0.81   11.36
   5   9   1   32.00   15.54
   5   9   1    7.98    8.18
  -6  -9  -1  179.98   25.94
  -6  -9  -1  171.93   28.89
  -6  -9  -1   75.20   34.30
  -6  -9  -1  151.80   26.60
  -6  -9  -1  163.62   22.39
   6   9   1  161.98   29.02
   6   9   1  183.35   23.21
   6   9   1  176.49   25.75
  -7  -9  -1   51.56   15.89
  -7  -9  -1   98.96   22.40
  -7  -9  -1   86.01   14.91
  -7  -9  -1   42.81   18.25
   7   9   1  103.51   18.12
   7   9   1   99.25   23.54
   7   9   1   89.18   16.15
   7   9   1   79.83   17.40
  -8  -9  -1   -4.51   14.66
  -8  -9  -1    6.08    4.22
  -8  -9  -1    0.47    4.14
  -8  -9  -1   -7.99    8.26
  -8  -9  -1  -33.58   12.54
   8   9   1  -11.36   10.81
   8   9   1   -0.32   11.53
   8   9   1    5.36    8.55
   8   9   1  -11.15   15.92
   8   9   1   -3.86   18.08
  -9  -9  -1    3.06   10.01
  -9  -9  -1   -0.14   14.38
  -9  -9  -1   11.33   17.46
   9   9   1   41.20   23.12
   9   9   1   -2.66    6.19
   9   9   1    7.64    7.18
   9   9   1    6.76    4.23
   9   9   1   -4.38   10.51
   9   9   1   11.99   13.31
   9   9   1    1.93   18.92
   9   9   1    6.80   14.37
 -10  -9  -1   35.53   18.34
 -10  -9  -1   97.07   26.15
 -10  -9  -1   60.67   16.36
  10   9   1   59.75   20.38
  10   9   1   18.60   22.82
  10   9   1   31.61   16.26
  10   9   1   40.36   12.74
  10   9   1   65.11    9.88
  10   9   1   81.72   17.77
  10   9   1   13.31   29.36
 -11  -9  -1    5.28   13.20
 -11  -9  -1    6.52   20.78
 -11  -9  -1   19.74   16.82
  11   9   1   40.88   23.10
  11   9   1   23.43    8.58
  11   9   1   32.30   21.33
  11   9   1   15.77   10.86
  11   9   1    8.24   34.39
 -12  -9  -1   26.56   16.51
 -12  -9  -1   24.67   18.22
 -12  -9  -1   -4.04   23.47
  12   9   1   51.74   25.93
  12   9   1   49.12   10.73
  12   9   1   74.93   39.62
  12   9   1   34.00   13.32
  12   9   1   20.31   25.40
 -13  -9  -1   17.82   18.20
 -13  -9  -1  -23.23   22.40
 -13  -9  -1    2.77   15.47
  13   9   1   -2.62   23.46
  13   9   1   21.42   28.72
  13   9   1   -2.18   10.35
 -14  -9  -1   56.14   23.25
 -14  -9  -1   90.68   31.44
 -14  -9  -1   61.83   22.60
  14   9   1   73.66   37.83
  14   9   1  116.64   23.11
  14   9   1   92.18   30.37
  14 -10  -1 -119.11   56.56
  14 -10  -1  -60.32   31.14
  14 -10  -1  -12.57   60.13
 -14  10   1   -5.56   17.41
  13 -10  -1   28.94   49.78
  13 -10  -1   18.93   35.33
  13 -10  -1   10.45   21.05
  13 -10  -1   -9.59   54.21
  13 -10  -1  -25.81   30.31
 -13  10   1   30.85   17.55
  12 -10  -1    7.16   41.38
  12 -10  -1   14.41   15.69
  12 -10  -1   55.03   35.43
  12 -10  -1    9.14   23.92
  12 -10  -1   37.33   48.07
  12 -10  -1   -2.81   17.27
 -12  10   1   -9.28   10.25
  11 -10  -1   65.73   24.32
  11 -10  -1  104.75   29.82
  11 -10  -1   65.63   39.35
  11 -10  -1   58.69   32.29
 -11  10   1   73.89   15.98
  10 -10  -1    4.62   16.94
  10 -10  -1  -11.44   13.28
  10 -10  -1   22.96   32.17
  10 -10  -1   32.87   23.12
  10 -10  -1   26.26   38.44
  10 -10  -1   -5.84   22.18
  10 -10  -1  -14.24   17.10
 -10  10   1   14.00   21.05
 -10  10   1   20.88   12.06
 -10  10   1   -8.17   15.47
   9 -10  -1   58.96   22.48
   9 -10  -1   65.52   38.62
   9 -10  -1   37.43   22.47
   9 -10  -1   88.57   26.06
   9 -10  -1   57.49   28.99
  -9  10   1   51.89   19.01
  -9  10   1   36.92   14.31
  -9  10   1   40.31   23.35
   8 -10  -1   27.43   19.42
   8 -10  -1   -5.59   13.67
   8 -10  -1   10.81    2.26
   8 -10  -1   18.89   23.26
   8 -10  -1   22.24   25.87
   8 -10  -1   15.34    2.42
   8 -10  -1   37.60   20.37
  -8  10   1   19.35   19.96
  -8  10   1    4.93   14.30
  -8  10   1   12.81   12.33
   7 -10  -1  415.68   54.32
   7 -10  -1  474.85   62.58
   7 -10  -1  371.28   41.57
   7 -10  -1  386.89   58.88
   7 -10  -1  517.32   56.82
   7 -10  -1  507.64   64.55
  -7  10   1  431.61   54.34
  -7  10   1  426.26   59.93
  -7  10   1  469.17   69.02
  -7  10   1  362.17   46.18
  -7  10   1  351.35   47.42
   6 -10  -1   46.55    7.74
   6 -10  -1   28.90   17.81
   6 -10  -1   55.19   19.42
   6 -10  -1   40.45   22.40
   6 -10  -1   46.86   22.30
   6 -10  -1   36.39   16.98
  -6  10   1   33.69   23.47
  -6  10   1   14.39   10.92
  -6  10   1   68.58   15.43
  -6  10   1   46.42   19.21
  -6  10   1   41.01   18.82
  -6  10   1   33.28   18.35
  -6  10   1   40.23   27.92
   5 -10  -1   44.97   18.61
   5 -10  -1   40.44   15.30
   5 -10  -1   25.83   18.68
   5 -10  -1   -6.53   16.50
   5 -10  -1   26.46   17.54
   5 -10  -1   39.42    7.68
   5 -10  -1   32.23   17.25
  -5  10   1   13.04   16.52
  -5  10   1   32.73   16.88
  -5  10   1   54.16   18.34
  -5  10   1    8.77   19.50
  -5  10   1   16.73   22.30
  -5  10   1   49.91   13.87
  -5  10   1   41.49   11.16
   4 -10  -1   75.26   20.09
   4 -10  -1   58.12   10.79
   4 -10  -1   43.45   19.63
   4 -10  -1   80.72   20.74
   4 -10  -1   98.30   23.97
   4 -10  -1   68.20   23.17
  -4  10   1   47.71   17.62
  -4  10   1   88.71   25.09
  -4  10   1   80.95   19.07
  -4  10   1   53.97   12.01
  -4  10   1   65.63   18.61
  -4  10   1   90.28   22.01
  -4  10   1   57.92   24.90
  -4  10   1  108.55   17.69
   3 -10  -1 1431.79  140.86
   3 -10  -1 1318.27  139.21
   3 -10  -1 1230.08  132.51
   3 -10  -1 1275.08  138.77
   3 -10  -1 1297.35  138.07
   3 -10  -1 1292.17  141.33
  -3  10   1 1453.64  143.43
  -3  10   1 1343.10  135.39
  -3  10   1 1258.12  132.93
  -3  10   1 1435.98  136.93
  -3  10   1 1265.33  137.02
  -3  10   1 1234.06  141.24
  -3  10   1 1183.55  137.59
  -3  10   1 1196.75  138.56
   2 -10  -1  223.12   29.40
   2 -10  -1  267.80   37.15
   2 -10  -1  287.68   39.23
   2 -10  -1  250.07   38.98
   2 -10  -1  248.11   34.44
   2 -10  -1  249.83   38.98
  -2  10   1  271.94   33.92
  -2  10   1  321.62   45.18
  -2  10   1  248.71   29.75
  -2  10   1  286.92   41.72
  -2  10   1  304.82   35.29
  -2  10   1  257.29   37.04
  -2  10   1  222.84   35.77
  -2  10   1  305.29   35.81
   1 -10  -1  499.22   59.71
   1 -10  -1  539.80   61.40
   1 -10  -1  627.87   67.64
   1 -10  -1  545.66   64.09
   1 -10  -1  560.72   61.76
   1 -10  -1  514.56   57.59
   1 -10  -1  592.75   62.62
  -1  10   1  517.65   70.85
  -1  10   1  559.01   61.81
  -1  10   1  525.73   57.60
  -1  10   1  503.89   61.37
  -1  10   1  568.54   64.61
  -1  10   1  488.82   60.84
  -1  10   1  560.52   60.17
  -1  10   1  546.39   60.28
   0 -10  -1   -7.93   13.38
   0 -10  -1    0.15    9.98
   0 -10  -1  -18.64   10.63
   0 -10  -1   10.61    8.94
   0 -10  -1   13.35   17.00
   0 -10  -1   -6.80    9.89
   0 -10  -1   -0.67    7.42
   0  10   1   -0.10   10.40
   0  10   1   -1.30   10.29
   0  10   1    0.56    7.37
   0  10   1   -3.75    6.16
   0  10   1    6.19   11.00
   0  10   1   -1.61    6.98
   0  10   1    4.67   18.99
   0  10   1  -10.96   12.44
  -1 -10  -1  488.56   56.65
  -1 -10  -1  510.68   55.91
  -1 -10  -1  501.19   54.37
  -1 -10  -1  586.39   61.65
  -1 -10  -1  577.17   65.79
  -1 -10  -1  490.11   57.46
  -1 -10  -1  498.76   57.36
   1  10   1  518.02   56.35
   1  10   1  498.43   55.23
   1  10   1  492.06   54.44
   1  10   1  413.37   56.23
   1  10   1  534.18   57.62
   1  10   1  424.96   56.73
  -2 -10  -1  290.59   46.15
  -2 -10  -1  272.96   37.20
  -2 -10  -1  225.38   41.53
  -2 -10  -1  286.27   35.60
  -2 -10  -1  293.48   33.09
  -2 -10  -1  267.41   39.13
   2  10   1  261.02   29.98
   2  10   1  241.28   33.90
   2  10   1  267.06   31.62
   2  10   1  284.55   38.04
   2  10   1  280.36   35.66
   2  10   1  245.63   34.04
  -3 -10  -1  507.47   71.21
  -3 -10  -1  461.60   56.52
  -3 -10  -1  549.33   56.22
  -3 -10  -1  501.07   59.02
  -3 -10  -1  518.29   59.89
   3  10   1  502.25   53.14
   3  10   1  479.98   57.83
   3  10   1  591.46   61.14
   3  10   1  497.51   54.99
   3  10   1  514.25   53.83
   3  10   1  530.71   56.74
  -4 -10  -1    5.88    9.72
  -4 -10  -1    8.45    8.26
  -4 -10  -1   -4.84   23.36
  -4 -10  -1   -0.23    7.84
  -4 -10  -1   -0.32   11.98
   4  10   1   24.91   16.36
   4  10   1    9.67    8.64
   4  10   1   12.98   13.24
  -5 -10  -1    9.86   26.39
  -5 -10  -1    3.00   12.98
  -5 -10  -1   17.83    8.92
  -5 -10  -1    9.39    8.29
   5  10   1   25.13    8.08
   5  10   1   42.32   15.34
   5  10   1    7.61   17.42
  -6 -10  -1  126.90   39.96
  -6 -10  -1  160.47   20.94
  -6 -10  -1  155.69   21.90
  -6 -10  -1  145.18   27.37
  -6 -10  -1  153.49   27.97
   6  10   1  218.25   31.92
   6  10   1  131.75   24.69
  -7 -10  -1  113.05   24.98
  -7 -10  -1  123.24   17.27
  -7 -10  -1   62.02   34.56
  -7 -10  -1   63.51   20.42
  -7 -10  -1  121.64   19.96
   7  10   1  187.11   24.43
   7  10   1  107.70   25.62
  -8 -10  -1   10.76   13.75
  -8 -10  -1    6.93    7.27
  -8 -10  -1  -24.34   26.32
  -8 -10  -1   17.68   17.57
  -8 -10  -1   -2.11    7.46
  -8 -10  -1    5.07    6.09
   8  10   1   15.37   13.79
   8  10   1  -27.57   16.94
  -9 -10  -1  -26.90   13.22
  -9 -10  -1   11.57    9.59
  -9 -10  -1   -6.31   17.85
   9  10   1   11.22   13.77
   9  10   1   20.40   14.59
   9  10   1    4.47   10.77
   9  10   1   23.34   21.71
 -10 -10  -1   22.83   20.62
 -10 -10  -1  140.09   30.44
 -10 -10  -1  137.15   20.28
  10  10   1  111.39   20.11
  10  10   1  121.99   29.07
  10  10   1  137.62   22.73
  10  10   1   79.15   22.85
 -11 -10  -1  126.85   32.32
 -11 -10  -1   37.47   21.32
 -11 -10  -1  101.85   20.15
  11  10   1  148.67   23.73
  11  10   1  125.07   30.91
  11  10   1  126.63   22.70
  11  10   1  160.98   33.12
 -12 -10  -1   -0.51   23.14
 -12 -10  -1   35.57   18.23
 -12 -10  -1    5.27   12.94
  12  10   1    6.55   25.30
  12  10   1   -0.87   33.09
  12  10   1    3.64   21.22
 -13 -10  -1    0.09   13.25
 -13 -10  -1   22.55   15.94
 -13 -10  -1   25.79   26.06
  13  10   1   25.96   27.64
  13  10   1    6.30   26.23
 -14 -10  -1    7.76   17.58
 -14 -10  -1   75.10   21.15
 -14 -10  -1   31.60   28.84
  14  10   1   49.14   33.44
  14  10   1   47.04   29.34
  14 -11  -1  173.48   82.68
  14 -11  -1   24.77   78.13
  14 -11  -1   52.44   41.97
 -14  11   1   21.57   15.38
 -14  11   1  -11.62   31.79
  13 -11  -1   25.73   29.19
  13 -11  -1  -28.36   62.69
  13 -11  -1  -26.64   55.48
  13 -11  -1   38.60   37.38
 -13  11   1  -11.47    6.34
 -13  11   1    3.05   14.88
  12 -11  -1  114.50   33.95
  12 -11  -1   94.09   41.23
  12 -11  -1  268.23   67.01
  12 -11  -1  112.13   35.14
  12 -11  -1   42.77   61.06
 -12  11   1  129.88   20.60
 -12  11   1   90.97   22.41
  11 -11  -1   60.89   50.27
  11 -11  -1   30.89   24.34
  11 -11  -1    9.74   45.68
  11 -11  -1   75.69   35.39
  11 -11  -1    3.86   17.27
  11 -11  -1   17.58   31.04
 -11  11   1   12.91    4.51
 -11  11   1   32.19   14.30
  10 -11  -1  139.16   39.64
  10 -11  -1  107.36   48.76
  10 -11  -1  113.46   45.92
  10 -11  -1  117.75   32.86
  10 -11  -1  143.99   31.87
  10 -11  -1  168.49   45.82
 -10  11   1   48.01   30.02
 -10  11   1   84.06   19.68
   9 -11  -1  -31.81   32.12
   9 -11  -1    7.78   20.36
   9 -11  -1   -3.74   13.09
   9 -11  -1 -101.97   51.49
   9 -11  -1   20.78   19.11
   9 -11  -1  -12.56   23.68
   9 -11  -1   21.65   19.54
  -9  11   1    6.61   13.12
  -9  11   1    3.74   21.70
   8 -11  -1  276.51   44.91
   8 -11  -1  256.76   49.73
   8 -11  -1  283.03   47.80
  -8  11   1  294.35   47.17
  -8  11   1  259.81   36.44
  -8  11   1  314.07   37.70
   7 -11  -1   -0.48   18.16
   7 -11  -1   -4.38   14.98
   7 -11  -1  -16.51   38.64
   7 -11  -1   23.09   21.95
   7 -11  -1    3.73    4.24
   7 -11  -1   29.87   18.81
  -7  11   1   12.33   17.98
  -7  11   1   -4.38    9.86
  -7  11   1   -8.80   12.10
   6 -11  -1    7.71   18.67
   6 -11  -1   65.00   22.43
   6 -11  -1   78.44   30.28
   6 -11  -1   45.45    8.41
   6 -11  -1   65.39   21.41
   6 -11  -1   48.71   20.65
  -6  11   1   31.18   26.02
  -6  11   1   37.65   15.43
  -6  11   1   59.54   16.57
  -6  11   1   32.06   19.44
  -6  11   1   50.93   12.59
   5 -11  -1    1.71   12.61
   5 -11  -1   31.78   18.00
   5 -11  -1    8.03   17.82
   5 -11  -1   27.72   18.42
   5 -11  -1    6.67   21.37
   5 -11  -1   13.35    6.38
   5 -11  -1   19.14   19.24
  -5  11   1   13.84   21.52
  -5  11   1   33.03   19.38
  -5  11   1   14.42    8.47
  -5  11   1   11.95   11.87
  -5  11   1    8.33   21.59
  -5  11   1   42.44   17.26
  -5  11   1   16.15   13.52
   4 -11  -1  178.92   35.50
   4 -11  -1  171.80   24.15
   4 -11  -1  260.19   39.13
   4 -11  -1  270.42   37.81
   4 -11  -1  163.33   34.33
   4 -11  -1  299.04   44.64
   4 -11  -1  220.02   37.04
  -4  11   1  192.13   32.84
  -4  11   1  272.49   43.06
  -4  11   1  254.60   39.24
  -4  11   1  225.30   41.85
  -4  11   1  193.94   24.92
  -4  11   1  231.38   30.90
  -4  11   1  211.61   35.15
  -4  11   1  193.24   31.88
   3 -11  -1    3.15   10.75
   3 -11  -1   38.05   18.78
   3 -11  -1   20.38   14.50
   3 -11  -1   14.90   16.13
   3 -11  -1   25.57    8.34
   3 -11  -1   41.83   18.77
  -3  11   1   16.81    7.53
  -3  11   1   25.96   17.07
  -3  11   1   15.77   13.37
  -3  11   1    0.04   11.93
  -3  11   1   22.80   11.88
  -3  11   1   27.73   20.68
  -3  11   1   22.71   23.05
  -3  11   1    7.12   14.53
   2 -11  -1   -7.76    6.85
   2 -11  -1  -21.73   13.32
   2 -11  -1   34.60   19.12
   2 -11  -1   -9.39   11.78
   2 -11  -1    1.36   12.22
   2 -11  -1    9.15   10.28
  -2  11   1  -17.30   11.59
  -2  11   1   -4.42    6.35
  -2  11   1  -17.38   17.26
  -2  11   1   -4.89   11.88
  -2  11   1   -5.09   10.74
  -2  11   1    5.63   14.96
  -2  11   1   -6.62    7.04
  -2  11   1   -9.41   13.96
   1 -11  -1    5.81    8.34
   1 -11  -1   -5.58   13.19
   1 -11  -1    4.90   11.88
   1 -11  -1   12.04   17.91
   1 -11  -1   -0.63    7.64
   1 -11  -1   11.73   13.35
   1 -11  -1   -2.78   10.18
  -1  11   1   14.83   21.97
  -1  11   1   12.09   13.29
  -1  11   1   -6.26   12.88
  -1  11   1    2.70   13.92
  -1  11   1    0.12    7.14
  -1  11   1   -7.91    6.59
  -1  11   1  -18.40   10.82
  -1  11   1  -13.83    7.72
   0 -11  -1   44.73   18.71
   0 -11  -1  103.71   20.67
   0 -11  -1   88.96   19.88
   0 -11  -1   81.40   21.85
   0 -11  -1  119.84   27.65
   0 -11  -1  115.49   21.57
   0  11   1   98.42   23.20
   0  11   1   79.54   28.35
   0  11   1  124.36   24.87
   0  11   1   83.78   19.68
   0  11   1   94.81   18.18
   0  11   1   65.55   15.34
   0  11   1  106.93   16.39
   0  11   1  108.13   19.91
  -1 -11  -1  251.37   34.24
  -1 -11  -1  236.45   36.14
  -1 -11  -1  171.58   27.59
  -1 -11  -1  144.58   29.42
  -1 -11  -1  170.79   29.65
  -1 -11  -1  251.90   39.99
   1  11   1  229.26   33.03
   1  11   1  233.91   30.06
   1  11   1  266.86   31.37
   1  11   1  136.35   27.61
   1  11   1  158.22   25.69
   1  11   1  199.62   25.91
  -2 -11  -1   22.11   15.05
  -2 -11  -1   23.58   10.80
  -2 -11  -1   46.17   23.78
  -2 -11  -1    3.42   21.79
  -2 -11  -1   15.72   13.03
  -2 -11  -1   22.06   13.99
   2  11   1   20.34    7.12
   2  11   1   39.87   17.09
   2  11   1   19.32    8.05
   2  11   1   22.54   11.50
   2  11   1   11.06   13.92
   2  11   1   16.21   11.46
  -3 -11  -1   24.22   10.30
  -3 -11  -1   19.87   16.12
  -3 -11  -1   27.80   25.64
  -3 -11  -1    7.24   14.25
  -3 -11  -1   45.98   11.61
  -3 -11  -1   -4.85   12.62
   3  11   1   37.27   16.15
   3  11   1   18.82    7.57
   3  11   1   32.52   18.34
   3  11   1   43.96   12.59
   3  11   1   37.50    6.60
  -4 -11  -1   90.16   16.08
  -4 -11  -1   90.20   34.45
  -4 -11  -1  121.69   16.41
  -4 -11  -1   91.31   19.21
  -4 -11  -1   96.11   22.50
   4  11   1  123.98   22.46
   4  11   1  112.26   16.49
   4  11   1  107.02   26.73
  -5 -11  -1   -5.80   26.91
  -5 -11  -1   23.25   15.99
  -5 -11  -1   29.08    9.27
  -5 -11  -1   26.18    8.90
   5  11   1   24.68   19.20
   5  11   1   66.04   17.24
  -6 -11  -1   75.18   21.10
  -6 -11  -1   80.64   11.72
  -6 -11  -1   82.31   22.41
  -6 -11  -1    1.51   29.88
  -6 -11  -1   54.35   11.37
   6  11   1   66.78   19.24
   6  11   1   23.93   22.59
  -7 -11  -1    2.10   16.93
  -7 -11  -1    0.67    7.30
  -7 -11  -1    7.35    6.44
  -7 -11  -1    1.75   14.42
  -7 -11  -1  -44.45   25.73
   7  11   1   13.60   15.67
   7  11   1   18.93   21.10
  -8 -11  -1   87.09   14.26
  -8 -11  -1   -6.35   33.28
  -8 -11  -1   49.76   13.44
  -8 -11  -1   75.32   12.36
  -8 -11  -1   71.93   12.83
  -8 -11  -1   94.77   25.47
   8  11   1   61.41   26.08
   8  11   1   93.66   20.67
  -9 -11  -1   -6.78    6.64
  -9 -11  -1  -20.01    9.88
  -9 -11  -1  -29.27   28.09
  -9 -11  -1   -0.80   18.89
   9  11   1  -28.81   13.51
   9  11   1  -20.72   20.83
 -10 -11  -1   22.00   32.44
 -10 -11  -1   52.24   16.59
 -10 -11  -1   47.67   12.11
 -10 -11  -1   58.89   25.45
  10  11   1   46.79   18.63
  10  11   1   60.47   28.87
 -11 -11  -1   82.67   16.12
 -11 -11  -1   95.15   30.38
 -11 -11  -1   43.72   19.27
  11  11   1  133.30   33.43
  11  11   1  137.87   24.02
 -12 -11  -1   32.10   25.36
 -12 -11  -1   16.91   16.40
 -12 -11  -1   32.08   12.29
  12  11   1   56.61   29.92
 -13 -11  -1   -6.60   14.88
 -13 -11  -1   12.59   24.85
 -13 -11  -1   -2.98   11.06
  13  11   1  -18.82   27.71
  13 -12  -1   34.61   27.19
  13 -12  -1   26.06   35.74
  13 -12  -1   54.89   78.51
  12 -12  -1   17.07   27.26
  12 -12  -1   52.52   62.27
  12 -12  -1   16.81   32.73
  12 -12  -1   45.18   60.06
 -12  12   1   12.89   14.05
  11 -12  -1  456.75   92.25
  11 -12  -1  342.62   67.46
  11 -12  -1  396.10   64.01
  11 -12  -1  482.19   76.35
  11 -12  -1  462.69   86.14
 -11  12   1  485.73   52.30
  10 -12  -1   -1.61   15.28
  10 -12  -1  -43.53   43.59
  10 -12  -1   20.94   24.95
  10 -12  -1   -4.25   38.80
  10 -12  -1    4.98   28.60
 -10  12   1  -24.66   13.15
   9 -12  -1  -35.98   34.83
   9 -12  -1   16.55   20.68
   9 -12  -1   12.35   34.01
   9 -12  -1   23.99   21.81
   9 -12  -1    0.37   19.15
   9 -12  -1   15.39   14.66
   9 -12  -1   -1.51   25.92
  -9  12   1   -3.74   22.56
  -9  12   1   -3.11   14.40
   8 -12  -1   43.35   23.73
   8 -12  -1    2.74   27.94
   8 -12  -1   34.26   38.38
   8 -12  -1   34.22   27.11
   8 -12  -1   33.92   22.96
   8 -12  -1   33.43   22.23
  -8  12   1    2.45   20.56
  -8  12   1   43.79   16.55
   7 -12  -1  555.30   79.74
   7 -12  -1  620.40   85.36
   7 -12  -1  729.76   81.89
   7 -12  -1  644.63   82.68
   7 -12  -1  620.23   79.24
   7 -12  -1  618.75   65.55
  -7  12   1  725.13   72.77
  -7  12   1  703.49   79.46
   6 -12  -1  -12.70   18.81
   6 -12  -1   26.31    6.86
   6 -12  -1   42.93   28.69
   6 -12  -1   23.93   17.15
   6 -12  -1   25.22   20.17
   6 -12  -1   30.50   22.55
  -6  12   1    1.11    5.26
  -6  12   1   11.71   14.83
  -6  12   1    8.95   17.86
   5 -12  -1    2.78   18.57
   5 -12  -1   13.14   20.09
   5 -12  -1    4.62    6.46
   5 -12  -1  -12.10   14.66
  -5  12   1   -2.65    6.45
  -5  12   1   -9.09   13.56
  -5  12   1   15.91   16.61
  -5  12   1   -8.24   22.77
   4 -12  -1   20.11   19.84
   4 -12  -1   22.91   17.14
   4 -12  -1   47.81   21.48
   4 -12  -1   40.70    9.87
   4 -12  -1   42.13   22.54
  -4  12   1   44.41   16.65
  -4  12   1   36.31    9.01
  -4  12   1   75.59   26.89
  -4  12   1   19.25   16.22
  -4  12   1   53.68   17.52
  -4  12   1   27.27   30.43
  -4  12   1   65.00   20.21
  -4  12   1   48.00   20.71
   3 -12  -1  224.97   36.85
   3 -12  -1  252.07   38.44
   3 -12  -1  230.10   38.81
   3 -12  -1  173.80   34.94
   3 -12  -1  207.84   26.05
  -3  12   1  238.67   34.26
  -3  12   1  215.00   44.99
  -3  12   1  198.29   25.08
  -3  12   1  314.36   37.91
  -3  12   1  136.57   30.78
  -3  12   1  245.32   37.27
  -3  12   1  229.38   41.00
  -3  12   1  298.66   34.35
   2 -12  -1   68.60   14.45
   2 -12  -1  137.29   24.77
   2 -12  -1   83.36   24.46
   2 -12  -1   85.85   22.65
  -2  12   1   76.77   31.45
  -2  12   1   71.11   20.38
  -2  12   1   94.22   21.01
  -2  12   1   77.68   24.44
  -2  12   1   45.93   15.39
  -2  12   1   92.02   18.86
  -2  12   1   86.15   13.39
  -2  12   1   89.29   24.10
   1 -12  -1   30.48   21.53
   1 -12  -1    8.32   13.89
   1 -12  -1   10.99   11.70
   1 -12  -1    9.10   13.27
  -1  12   1   22.42   15.95
  -1  12   1   -3.31   16.40
  -1  12   1  -11.14   12.73
  -1  12   1    0.12    7.21
  -1  12   1    5.74   10.05
  -1  12   1    6.32   24.30
  -1  12   1   14.31   14.51
  -1  12   1   -0.15    7.64
   0 -12  -1   -6.75   17.99
   0 -12  -1   22.85   14.35
   0 -12  -1   25.66   20.18
   0 -12  -1  -23.15   12.29
   0 -12  -1    7.85   12.59
   0 -12  -1   11.01   10.94
   0  12   1    5.74   13.02
   0  12   1   21.52   18.28
   0  12   1   -6.36   14.45
   0  12   1   -0.87    7.64
   0  12   1  -13.34   11.41
   0  12   1    5.93   10.10
  -1 -12  -1  255.85   43.68
  -1 -12  -1  252.93   33.72
  -1 -12  -1  280.22   38.98
  -1 -12  -1  256.74   42.78
  -1 -12  -1  257.17   36.04
  -1 -12  -1  142.11   32.71
   1  12   1  235.39   33.67
   1  12   1  319.83   40.46
   1  12   1  262.09   35.39
   1  12   1  209.09   33.66
   1  12   1  187.88   27.88
   1  12   1  246.83   30.28
  -2 -12  -1   59.65   19.60
  -2 -12  -1   79.42   16.36
  -2 -12  -1   68.96   29.06
  -2 -12  -1   59.07   17.51
  -2 -12  -1   47.88   17.65
  -2 -12  -1   65.93   27.32
   2  12   1   49.76   16.22
   2  12   1   89.93   23.60
   2  12   1  109.76   17.43
   2  12   1   44.74   12.13
   2  12   1   75.64   20.48
  -3 -12  -1  279.56   51.60
  -3 -12  -1  253.29   34.17
  -3 -12  -1  258.65   40.30
  -3 -12  -1  289.45   39.31
   3  12   1  312.88   39.94
   3  12   1  383.97   47.10
   3  12   1  279.01   35.10
  -4 -12  -1   -6.03   26.91
  -4 -12  -1    2.28   15.14
  -4 -12  -1    6.12    8.44
  -4 -12  -1   10.51   10.72
   4  12   1   10.70   20.20
   4  12   1   11.02   15.94
  -5 -12  -1  283.17   32.22
  -5 -12  -1  343.18   44.11
  -5 -12  -1  226.51   52.66
  -5 -12  -1  242.92   31.29
   5  12   1  333.46   40.92
   5  12   1  377.56   46.79
  -6 -12  -1   43.52   21.14
  -6 -12  -1  -13.87   31.53
  -6 -12  -1   17.78    5.98
  -6 -12  -1   29.57   18.59
  -6 -12  -1   15.68    5.59
   6  12   1   22.68   17.07
   6  12   1   53.10   24.35
  -7 -12  -1  621.17   89.95
  -7 -12  -1  782.62   84.22
  -7 -12  -1  503.54  101.06
  -7 -12  -1  866.91   90.84
   7  12   1  852.51   87.22
   7  12   1  978.80   93.14
  -8 -12  -1   19.71   20.86
  -8 -12  -1  -20.80   32.71
  -8 -12  -1    8.73   12.36
  -8 -12  -1   38.23   11.51
   8  12   1   39.81   18.68
   8  12   1   56.01   27.86
  -9 -12  -1  -19.42   30.98
  -9 -12  -1   29.00   22.62
   9  12   1   34.91   27.68
   9  12   1   54.68   19.57
 -10 -12  -1  -10.63   32.45
 -10 -12  -1    9.06   22.27
  10  12   1  -15.23   24.21
  10  12   1  -11.05   16.19
 -11 -12  -1  242.89   49.12
 -11 -12  -1  221.29   58.85
  11  12   1  386.68   45.07
  11  12   1  434.38   55.81
 -12 -12  -1   28.56   31.77
 -12 -12  -1   14.68   26.49
  12  12   1   -1.81   28.99
  12 -13  -1   27.27   38.35
  12 -13  -1    5.10   71.13
  12 -13  -1   38.01   27.64
 -12  13   1   46.58   17.29
  11 -13  -1   43.01   56.12
  11 -13  -1   33.61   29.10
  11 -13  -1  -27.97   84.12
  11 -13  -1  -35.60   29.46
 -11  13   1   32.93   16.90
  10 -13  -1   51.31   50.97
  10 -13  -1   50.64   29.46
  10 -13  -1  -33.61   48.48
  10 -13  -1   -5.83   30.15
 -10  13   1   68.02   19.12
   9 -13  -1  -24.18   21.78
   9 -13  -1   25.42   22.04
   9 -13  -1    5.03   27.97
   9 -13  -1   -2.63   42.60
   9 -13  -1    7.67   45.85
   9 -13  -1   39.18   22.28
  -9  13   1    6.36   15.56
   8 -13  -1   98.01   38.03
   8 -13  -1  116.62   33.29
   8 -13  -1  129.17   49.38
   8 -13  -1  170.75   37.63
   8 -13  -1  115.79   31.04
   8 -13  -1  222.02   53.00
  -8  13   1  198.03   37.59
  -8  13   1  166.62   27.93
   7 -13  -1  200.48   38.02
   7 -13  -1  173.97   37.11
   7 -13  -1  155.89   17.35
   7 -13  -1  130.53   37.81
   7 -13  -1  260.12   49.50
   7 -13  -1  172.27   49.85
  -7  13   1  163.63   34.39
  -7  13   1  166.42   28.52
   6 -13  -1   28.10   23.77
   6 -13  -1    6.82   20.15
   6 -13  -1   -5.35   14.03
   6 -13  -1   -9.44   29.24
   6 -13  -1   23.34   24.00
   6 -13  -1   -5.24    6.02
  -6  13   1    0.16   15.28
  -6  13   1   -1.01    0.90
  -6  13   1   27.97   19.86
   5 -13  -1   32.64   20.83
   5 -13  -1   16.28   22.40
   5 -13  -1   15.12   26.68
   5 -13  -1   23.35    8.71
   5 -13  -1   12.89   15.32
   5 -13  -1   31.55   23.31
  -5  13   1   41.83   18.25
  -5  13   1   18.61   17.99
   4 -13  -1  140.96   20.78
   4 -13  -1  177.23   32.10
   4 -13  -1  168.33   34.21
   4 -13  -1  139.56   37.09
   4 -13  -1  170.43   34.77
   4 -13  -1  265.61   38.44
  -4  13   1  134.93   27.24
  -4  13   1  248.09   34.80
  -4  13   1  106.17   35.92
  -4  13   1  123.53   28.25
   3 -13  -1  239.01   37.13
   3 -13  -1  193.83   35.94
   3 -13  -1  120.40   31.97
   3 -13  -1  160.65   30.50
   3 -13  -1  169.41   21.74
   3 -13  -1  198.78   38.04
   3 -13  -1  265.28   36.32
  -3  13   1  206.83   29.24
  -3  13   1  219.32   34.03
  -3  13   1  105.82   17.89
  -3  13   1  229.58   40.37
  -3  13   1  134.73   27.03
   2 -13  -1   18.30   15.52
   2 -13  -1    5.17   16.15
   2 -13  -1   -1.72   15.85
   2 -13  -1    2.67   21.09
  -2  13   1   23.26   20.76
  -2  13   1    2.85   19.18
  -2  13   1    4.36   12.11
  -2  13   1   -2.74   15.43
  -2  13   1   -8.42    7.13
  -2  13   1   29.42   17.87
   1 -13  -1   -7.23   13.67
   1 -13  -1    7.05   20.01
   1 -13  -1    3.14   14.33
  -1  13   1   -1.97   15.58
  -1  13   1   -0.57   14.73
  -1  13   1   17.28   11.69
  -1  13   1    1.07    9.06
  -1  13   1    3.65   19.19
  -1  13   1   15.86   18.17
   0 -13  -1  133.22   31.41
   0 -13  -1   57.65   20.45
   0 -13  -1  111.33   24.01
   0 -13  -1  123.37   23.21
   0 -13  -1  116.24   31.49
   0 -13  -1   94.26   22.48
   0  13   1   71.60   17.58
   0  13   1  109.57   23.29
   0  13   1  115.17   22.77
   0  13   1  106.35   28.24
   0  13   1   87.13   24.69
  -1 -13  -1  -25.50   14.85
  -1 -13  -1    5.78   12.15
  -1 -13  -1  -42.98   24.05
  -1 -13  -1    2.40   13.27
  -1 -13  -1   16.19   24.72
  -1 -13  -1  -12.16   10.37
   1  13   1    3.43   13.79
   1  13   1  -12.09   14.81
   1  13   1    6.15   15.19
   1  13   1   11.15   20.86
  -2 -13  -1   11.01   25.62
  -2 -13  -1   19.11   11.87
  -2 -13  -1   14.57   17.70
  -2 -13  -1    7.98   12.57
  -2 -13  -1   28.11   26.71
  -2 -13  -1    6.60   14.92
   2  13   1   22.77   22.10
   2  13   1   24.65   10.90
   2  13   1   31.31   18.39
  -3 -13  -1  112.66   19.20
  -3 -13  -1  133.76   26.94
  -3 -13  -1   57.75   21.59
  -3 -13  -1  109.77   36.11
  -3 -13  -1  133.68   22.08
   3  13   1  136.40   31.62
   3  13   1  203.35   28.99
  -4 -13  -1  173.32   30.57
  -4 -13  -1  139.17   23.78
  -4 -13  -1  182.87   22.31
  -4 -13  -1   92.75   39.29
   4  13   1  152.98   32.80
   4  13   1  172.92   29.55
  -5 -13  -1   10.94    6.31
  -5 -13  -1    8.10   17.56
  -5 -13  -1    0.49    6.15
  -5 -13  -1   -4.62   31.88
   5  13   1   -2.94   24.28
   5  13   1   13.04   17.56
  -6 -13  -1    0.24   33.67
  -6 -13  -1    1.35   21.24
  -6 -13  -1    8.12   13.79
  -6 -13  -1   -1.12   18.01
   6  13   1   -2.98   17.20
   6  13   1   -5.51   22.63
  -7 -13  -1   26.82   20.94
  -7 -13  -1   31.03   38.96
  -7 -13  -1   28.56   22.20
  -7 -13  -1   18.27   13.43
   7  13   1   23.77   18.89
   7  13   1   34.63   26.62
  -8 -13  -1  114.78   18.84
  -8 -13  -1  146.23   32.30
  -8 -13  -1   82.26   20.95
  -8 -13  -1   89.72   45.79
   8  13   1  119.74   27.19
   8  13   1  143.04   36.42
  -9 -13  -1  -12.90   20.59
  -9 -13  -1  -35.50   30.53
   9  13   1  -13.30   17.53
   9  13   1  -25.70   25.46
 -10 -13  -1   46.51   26.30
 -10 -13  -1  -11.38   35.40
  10  13   1   52.80   21.39
  10  13   1   22.02   30.57
 -11 -13  -1   14.53   24.72
 -11 -13  -1   17.79   36.91
  11  13   1  -22.27   28.40
  11  13   1    8.05   19.33
 -12 -13  -1    0.47   24.83
  11 -14  -1   21.11   28.65
  11 -14  -1   -2.20   79.52
  11 -14  -1   69.47   40.42
[truncated: 14,325,743 more chars]
